# Supplementary material for: Reconstructing cell-cell interaction network in single-cell spatial transcriptomics via directed heterogeneous graph autoencoder
Source: Bioinformatics. 2026 Apr 17;42(5):btag130. doi: 10.1093/bioinformatics/btag130 (PMC13189858; doi:10.1093/bioinformatics/btag130)
Supplement: btag130_Supplementary_Data [file btag130_supplementary_data.zip]

Archive with 8 entries (7 files):
- supplementary_materials/
- __MACOSX/._supplementary_materials
- supplementary_materials/supplementary materials.docx
- __MACOSX/supplementary_materials/._supplementary materials.docx
- supplementary_materials/Table S5.xlsx
- __MACOSX/supplementary_materials/._Table S5.xlsx
- supplementary_materials/Table S4.xlsx
- __MACOSX/supplementary_materials/._Table S4.xlsx
