# Supplementary material for: Reconstructing cell-cell interaction network in single-cell spatial transcriptomics via directed heterogeneous graph autoencoder
Source: Bioinformatics. 2026 Apr 17;42(5):btag130. doi: 10.1093/bioinformatics/btag130 (PMC13189858; doi:10.1093/bioinformatics/btag130)
Supplement: btag130_Supplementary_Data [file btag130_supplementary_data.zip › supplementary_materials/Table S5.xlsx]

## Sheet: HDST_cancer_Bcell_to_endothelia
genes_list	delta_roc
HTRA2-CD40	0.000480007
LGALS9-CD40	0.000448868
ADAM17-CD40	0.000430821
LTB-CD40	0.000369958
BGN-P2RX4	0.000349788
BGN-P2RX7	0.000331564
SEMA3E-PLXND1	0.000296355
SEMA3C-PLXND1	0.000289101
ADM2-RAMP3	0.000268754
BSG-ITGB2	0.000254246
ADCYAP1-RAMP3	0.000235492
ADAM15-ITGB1	0.000229653
APOE-SCARB1	0.000229476
ADAM15-ITGAV	0.000225407
IL18-IL18R1	0.000224522
COL18A1-GPC1	0.000222576
PODXL2-SELL	0.000220807
GRN-SORT1	0.000220099
COMP-NOTCH3	0.000218507
CD14-ITGB2	0.000214968
VCAM1-ITGB2	0.000213199
ICAM1-ITGB2	0.000210722
COMP-ITGAV	0.000209483
VEGFA-GPC1	0.00018896
ANGPT2-ITGB2	0.000185598
POSTN-ITGA5	0.000182059
MMP9-ITGB2	0.000177813
TLN1-ITGB2	0.000174982
HSP90B1-PPARG	0.000172328
FN1-ITGA5	0.000167551
APOE-ABCA1	0.000163305
CCN1-ITGB2	0.000156405
BSG-CAV1	0.000155166
HRAS-CAV1	0.000151097
COL1A1-ITGB1	0.000150743
PLAT-LRP1	0.000145966
APOE-SDC4	0.000143312
COMP-CD36	0.000142427
APOE-LRP1	0.00013942
EFNA1-EPHA6	0.000134112
ADAM17-ITGA5	0.000130573
CDH1-PTPRM	0.000124912
GDF5-BMPR1B	0.000124912
EFNB1-EPHA6	0.000122081
THBS1-ITGA5	0.000121727
APOE-LDLR	0.000120665
GNAI2-IGF1R	0.000118542
TGM2-SDC4	0.000117481
LGALS3BP-ITGB1	0.000116773
C3-ITGB2	0.000116242
LGALS3-ITGA3	0.000116065
CCN2-ITGA5	0.000114473
ANGPT1-ITGA5	0.000113411
APOE-SORL1	0.000113057
TIMP1-ITGB1	0.000110934
PSAP-LRP1	0.000108988
EFNB2-EPHA6	0.000107573
HSPG2-COL13A1	0.000107396
SLIT3-ROBO2	0.000107042
APP-NCSTN	0.000106688
IGF1-INSR	0.000105803
ANGPT2-ITGA5	0.000104388
FN1-ITGA3	0.000104034
GNAI2-CAV1	0.000101557
GNAI2-C5AR1	9.8903e-05
NRG1-ERBB2	9.6426e-05
ADAM10-ERBB2	9.58953e-05
MFGE8-ITGB5	9.32413e-05
BSG-SLC16A7	9.28875e-05
DRAXIN-DCC	9.27105e-05
COL4A5-ITGB1	9.27105e-05
APOE-LRP5	9.20028e-05
COMP-ITGA7	9.09413e-05
THBS1-ITGA3	8.98797e-05
MIF-ACKR3	8.97028e-05
NLGN1-NRXN1	8.95258e-05
COL1A2-ITGB1	8.82873e-05
PSAP-GPR37	8.82873e-05
CDH1-ITGAE	8.79335e-05
SPINT1-ST14	8.59873e-05
PSAP-GPR37L1	8.58988e-05
VWF-ITGAV	8.4041e-05
S100A4-ERBB2	8.35103e-05
LAMA2-ITGB4	8.1741e-05
EFNB2-EPHB4	8.1564e-05
LGALS8-ITGA3	8.13871e-05
HMGB1-ITGAV	8.10333e-05
EGFL7-NOTCH2	7.97948e-05
CDH1-PTPRJ	7.9264e-05
IGFBP5-CAV1	7.80255e-05
SEMA4C-PLXNB2	7.59023e-05
DSCAM-DCC	7.53715e-05
APOE-TREM2	7.50177e-05
C3-CD46	7.39561e-05
TGFB3-ENG	7.34253e-05
LTB-LTBR	7.28946e-05
HSPG2-ITGB1	7.28946e-05
CALM1-CACNA1C	7.21868e-05
GPC3-CD81	7.16561e-05
SEMA3F-PLXNA3	7.14791e-05
CD6-ALCAM	7.07714e-05
PSEN1-NCSTN	6.79406e-05
ICAM1-ITGAV	6.70559e-05
C3-CD81	6.70559e-05
VCAM1-ITGB1	6.6879e-05
GNB2-KCNJ6	6.6879e-05
ADAMTS3-CCBE1	6.59943e-05
LAMA5-ITGB4	6.54636e-05
CALM3-KCNQ3	6.51097e-05
SEMA6C-PLXNA1	6.38712e-05
FGF12-FGFR1	6.38712e-05
CCL26-CX3CR1	6.35173e-05
AGTRAP-RACK1	6.24558e-05
APOE-LRP6	6.10403e-05
CALM3-MYLK	6.10403e-05
ICAM1-ITGAL	6.05096e-05
SEMA4G-PLXNB2	5.99788e-05
COL18A1-ITGB5	5.89172e-05
THBS1-ITGA2	5.62633e-05
IGFBP4-LRP6	5.43171e-05
LTB-TNFRSF1A	5.32555e-05
CALR-LRP1	5.27247e-05
DKK2-LRP6	5.16631e-05
NLGN1-NRXN3	5.02477e-05
SERPINE1-LRP1	4.98938e-05
VCL-ALK	4.954e-05
GDF5-BMPR2	4.91861e-05
SEMA4D-PLXNB1	4.86553e-05
APP-CAV1	4.72399e-05
THBS1-SCARB2	4.68861e-05
IGF1-IGF1R	4.67091e-05
SELPLG-SELL	4.65322e-05
CALM1-SELL	4.60899e-05
GDF15-TGFBR2	4.60014e-05
MIF-CD74	4.54706e-05
POSTN-ITGAV	4.52937e-05
FGF14-FGFR1	4.35244e-05
LGALS3-MERTK	4.29936e-05
APP-NOTCH2	4.26398e-05
GNB1-KCNJ6	4.19321e-05
MMP2-ITGAV	4.14013e-05
JAG2-NOTCH2	4.06936e-05
SRPX2-PLAUR	4.01628e-05
PSEN1-ERBB4	3.91012e-05
LCN2-SLC22A17	3.89243e-05
SEMA3B-PLXNA1	3.87473e-05
GRN-TNFRSF1A	3.87473e-05
TIMP1-LRP1	3.78627e-05
CX3CL1-ITGB1	3.76858e-05
PSEN1-EPHB2	3.76858e-05
COL1A2-ITGA2	3.75088e-05
LAMA1-ITGA2	3.75088e-05
POSTN-ITGB1	3.62703e-05
LGALS3-ITGB1	3.62703e-05
FN1-COL13A1	3.59165e-05
PSEN1-NECTIN1	3.52088e-05
CDH1-FGFR1	3.45011e-05
MFGE8-ITGAV	3.43241e-05
THBS1-LRP1	3.41472e-05
LAMA1-ITGB4	3.41472e-05
THBS1-CD36	3.41472e-05
MMP9-LRP1	3.39703e-05
VEGFA-SDC2	3.37933e-05
APOE-SDC1	3.36164e-05
ADAM17-TNFRSF1A	3.34395e-05
COL8A1-ITGA2	3.34395e-05
SLIT3-PLXNA1	3.16702e-05
SEMA3C-PLXNB1	3.02548e-05
VEGFA-ITGAV	2.99009e-05
EGFL7-NOTCH3	2.94586e-05
GAS6-AXL	2.88393e-05
APP-LRP10	2.86624e-05
CALM3-GRM7	2.84855e-05
LYPD3-AGR2	2.84855e-05
EGFL7-ITGAV	2.83086e-05
GDF5-ROR2	2.81316e-05
SERPINE1-LRP1B	2.79547e-05
SEMA4D-CD72	2.76008e-05
LAMA2-ITGA2	2.76008e-05
ADCYAP1-VIPR1	2.7247e-05
MMP9-EPHB2	2.67162e-05
VWF-ITGA2	2.65393e-05
PSEN1-NOTCH3	2.53008e-05
LAMA1-ITGA1	2.53008e-05
NRG1-ERBB4	2.53008e-05
COL4A6-ITGB1	2.49469e-05
ADAM12-ITGB1	2.477e-05
ADAM17-ITGB1	2.477e-05
CD14-ITGB1	2.44161e-05
VEGFA-PTPRB	2.42392e-05
THBS1-SDC1	2.38854e-05
ICAM1-AHR	2.37084e-05
HSP90AA1-LRP1	2.35315e-05
SEMA4D-PLXNB2	2.2293e-05
APP-TRPC6	2.21161e-05
MMP2-SDC2	2.21161e-05
C3-C5AR2	2.21161e-05
MDK-ALK	2.19391e-05
GAS6-TYRO3	2.19391e-05
NCAM1-FGFR1	2.14084e-05
ADAM17-APLP2	2.12314e-05
CDH1-IGF1R	2.12314e-05
ADAM17-CD9	2.08776e-05
LAMA2-ITGB1	2.03468e-05
COL4A3-ITGB1	2.01699e-05
GAS6-MERTK	1.99929e-05
VWF-LRP1	1.99929e-05
APP-CD74	1.96391e-05
FGF12-FGFR2	1.96391e-05
THBS1-ITGB6	1.94621e-05
FN1-ITGB1	1.91083e-05
CCN1-ITGAV	1.91083e-05
TGFB3-TGFBR2	1.91083e-05
ADAM17-NOTCH2	1.91083e-05
CALM1-MYLK	1.87544e-05
ADCYAP1-VIPR2	1.87544e-05
TLN1-ITGB1	1.82236e-05
ADAM17-NECTIN4	1.78698e-05
ADAM10-NOTCH3	1.78698e-05
PTPN6-CD22	1.76929e-05
ADAM12-SDC4	1.76929e-05
JAG2-NOTCH3	1.76929e-05
JAG1-NOTCH2	1.7339e-05
MDK-ITGB1	1.68082e-05
ADAM17-ITGB6	1.66313e-05
VEGFA-AXL	1.62774e-05
CTF1-IL6ST	1.59236e-05
HSP90B1-LRP1	1.55697e-05
PDGFB-PDGFRB	1.55697e-05
SEMA3A-PLXNA4	1.53928e-05
TIMP1-CD63	1.50389e-05
MMP2-ITGB1	1.43312e-05
APP-LRP1	1.43312e-05
ADAM10-TSPAN15	1.39774e-05
SEMA6A-PLXNA4	1.38004e-05
GPC3-IGF1R	1.34466e-05
FGF10-FGFR2	1.30927e-05
ADAM12-TGFBR2	1.25619e-05
EBI3-IL6ST	1.2385e-05
HPX-LRP1	1.22081e-05
CCN2-LRP1	1.22081e-05
FGF14-FGFR2	1.20311e-05
APP-SORL1	1.20311e-05
PLTP-ABCA1	1.20311e-05
CALM1-KCNN4	1.16773e-05
LGALS3-ITGB4	1.16773e-05
SEMA6B-PLXNA4	1.15004e-05
ADAM17-ERBB4	1.15004e-05
WNT10B-LRP6	1.13234e-05
ADAM17-ITGA6	1.09696e-05
EFNA1-EPHA8	1.06157e-05
LAMA5-BCAM	1.06157e-05
LAMB1-ITGB1	1.02619e-05
CX3CL1-ITGAV	9.908e-06
SEMA3A-PLXNA1	9.73107e-06
JAG1-NOTCH3	9.55414e-06
MFGE8-ITGB1	9.55414e-06
APP-TSPAN15	9.37721e-06
FGF10-FGFR1	8.49257e-06
EFNB1-EPHB2	8.13871e-06
THBS1-ITGA1	7.96178e-06
COL3A1-ITGB1	7.78485e-06
ADAM10-AXL	7.60793e-06
WNT7B-FZD10	7.60793e-06
ADAM10-ITGAV	7.431e-06
ADAM17-GHR	7.07714e-06
MDK-LRP1	6.90021e-06
EFNB2-EPHB2	6.90021e-06
EFNA1-EPHA5	6.72328e-06
TLN1-ITGAL	6.54636e-06
PDGFB-LRP1	6.36943e-06
ADAM10-LRP1	6.01557e-06
ADAM10-TSPAN17	5.48478e-06
CX3CL1-CX3CR1	5.48478e-06
WNT7B-LRP5	5.48478e-06
SEMA3C-PLXNA4	5.30786e-06
EFNB1-EPHB4	5.30786e-06
CAMP-P2RX7	5.13093e-06
LAMA1-ITGB1	5.13093e-06
PTMA-VIPR1	4.954e-06
FBN1-ITGAV	4.954e-06
APP-DCC	4.77707e-06
ADAM10-CADM1	4.77707e-06
WNT7B-ADGRA2	4.60014e-06
MDK-LRP6	4.42321e-06
THBS1-PTPRJ	4.42321e-06
ADAM17-RHBDF2	4.42321e-06
SEMA4D-ERBB2	3.89243e-06
FADD-TNFRSF1A	3.7155e-06
HSP90B1-LRP6	3.7155e-06
NRG2-ERBB4	3.36164e-06
LAMA1-ITGA7	3.36164e-06
CALM1-KCNQ3	3.36164e-06
CCN2-FGFR2	3.18471e-06
SEMA3E-PLXNA1	3.00778e-06
CCN2-LRP6	2.477e-06
ANGPT2-ITGB1	2.477e-06
ADA-ADORA1	2.477e-06
ADAM10-TSPAN14	2.30007e-06
FADD-TRADD	1.94621e-06
APP-TSPAN12	1.76929e-06
THBS1-ITGB1	1.76929e-06
IGF1-ITGAV	1.76929e-06
SLIT3-ROBO1	1.76929e-06
COL4A3-ITGA2	1.76929e-06
SERPINE1-PLAUR	1.59236e-06
EFNB1-EPHA5	1.41543e-06
HSPG2-PTPRS	1.32696e-06
THBS1-ITGAV	1.2385e-06
PSEN1-NOTCH2	1.2385e-06
COL8A1-ITGA1	1.06157e-06
COL4A2-ITGB1	1.06157e-06
LAMB1-ITGA6	8.84643e-07
LAMA2-ITGA7	8.84643e-07
HSPA1B-LRP1	8.84643e-07
GNG5-KCNJ6	5.30786e-07
MFGE8-PDGFRB	5.30786e-07
SERPINE2-PLAUR	5.30786e-07
APP-LRP6	5.30786e-07
C3-LRP1	3.53857e-07
ANGPT2-ITGAV	1.76929e-07
NRG3-ERBB4	1.76929e-07
APP-SORCS1	1.11022e-16

## Sheet: HDST_cancer_Tcell_to_endothelia
genes_list	delta_roc
COL18A1-ITGB5	0.00034678
HTRA2-CD40	0.000338667
ADAM17-CD40	0.000325807
LGALS9-CD40	0.000300347
LTB-CD40	0.000299052
BSG-ITGB2	0.000298448
ICAM1-ITGB2	0.000296981
COL18A1-GPC1	0.000287746
CD14-ITGB2	0.00028438
TLN1-ITGB2	0.000278252
VCAM1-ITGB2	0.000271952
MMP9-ITGB2	0.000253655
ADAM15-ITGB1	0.000248995
ANGPT2-ITGB2	0.000245887
ADCYAP1-RAMP3	0.000237947
ADAM15-ITGAV	0.000235531
ADM2-RAMP3	0.000233632
CCN1-ITGB2	0.000231215
TGFB3-ENG	0.00021335
HSP90B1-PPARG	0.000178914
COL1A2-ITGA2	0.000178741
C3-ITGB2	0.000175807
HRAS-CAV1	0.000174426
GPC3-IGF1R	0.000163033
COL1A2-ITGB1	0.000160185
CALM3-GRM7	0.000159581
CDH1-IGF1R	0.000159495
LGALS3-ITGA3	0.000148102
TIMP1-ITGB1	0.000146635
PLAT-LRP1	0.00014301
COMP-CD36	0.000141974
POSTN-ITGA5	0.000135933
GRN-SORT1	0.000134379
MMP2-ITGAV	0.000127734
SEMA3F-PLXNA3	0.000125231
CALM3-KCNQ3	0.000121002
COMP-NOTCH3	0.000119966
EFNA1-EPHA6	0.000119189
FN1-ITGB1	0.000117204
EFNB2-EPHB4	0.000116169
CALM3-MYLK	0.000112285
CCN2-LRP1	0.000111422
LGALS3-MERTK	0.000110731
SEMA3E-PLXND1	0.000110472
MMP2-SDC2	0.000110127
COMP-ITGAV	0.000109005
C3-C5AR2	0.000106761
C3-CD46	0.000101755
TIMP1-CD63	0.000101497
CCN2-FGFR2	9.97704e-05
EFNB2-EPHA6	9.96841e-05
EFNB1-EPHB4	9.88211e-05
SEMA4C-PLXNB2	9.76991e-05
SEMA3C-PLXND1	9.69223e-05
EFNB1-EPHA6	9.6836e-05
FGF12-FGFR1	9.4592e-05
IL18-IL18R1	9.41605e-05
PSEN1-NCSTN	9.02767e-05
APP-NCSTN	8.84643e-05
FN1-COL13A1	8.71697e-05
NLGN1-NRXN1	8.62203e-05
COL1A1-ITGB1	8.57888e-05
IGF1-INSR	8.57888e-05
BSG-CAV1	8.57024e-05
CCN2-LRP6	8.56161e-05
MMP2-ITGB1	8.44079e-05
LGALS3-ITGB1	8.36311e-05
POSTN-ITGAV	8.35448e-05
THBS1-ITGA5	8.1905e-05
CALM1-KCNN4	8.11282e-05
LAMA2-ITGB4	7.75033e-05
LAMA1-ITGB4	7.71581e-05
IGF1-IGF1R	7.66403e-05
VEGFA-GPC1	7.59498e-05
FGF14-FGFR1	7.58635e-05
ANGPT1-ITGA5	7.3188e-05
ADAM10-ERBB2	7.19797e-05
HSPA1B-LRP1	7.15482e-05
ADAM17-ITGA5	7.12892e-05
MFGE8-ITGB5	7.10303e-05
FGF10-FGFR1	7.02536e-05
ANGPT2-ITGA5	6.95631e-05
SEMA4D-PLXNB1	6.952e-05
ADAM17-ITGB6	6.84411e-05
LAMA5-ITGB4	6.80959e-05
COMP-ITGA7	6.73191e-05
SEMA3C-PLXNB1	6.61972e-05
COL8A1-ITGA2	6.58519e-05
VWF-ITGA2	6.5593e-05
LAMA5-BCAM	6.52478e-05
C3-LRP1	6.51615e-05
LAMA1-ITGB1	6.49026e-05
APOE-SCARB1	6.42121e-05
TIMP1-LRP1	6.30038e-05
LAMA1-ITGA2	6.2486e-05
DRAXIN-DCC	6.22271e-05
PSAP-GPR37L1	6.10188e-05
GNAI2-IGF1R	5.94652e-05
PTMA-VIPR1	5.93789e-05
PSAP-LRP1	5.90337e-05
S100A4-ERBB2	5.88611e-05
SLIT3-ROBO1	5.80843e-05
C3-CD81	5.7998e-05
LAMA1-ITGA7	5.79117e-05
THBS1-ITGA3	5.67897e-05
NCAM1-FGFR1	5.54951e-05
HSPG2-PTPRS	5.39848e-05
PSEN1-NOTCH2	5.35101e-05
MFGE8-ITGB1	5.29059e-05
PODXL2-SELL	5.25607e-05
GNAI2-CAV1	5.22155e-05
CALR-LRP1	5.1784e-05
SLIT3-ROBO2	5.16977e-05
SPINT1-ST14	5.1525e-05
NLGN1-NRXN3	5.10935e-05
CDH1-PTPRJ	5.10072e-05
PDGFB-LRP1	5.10072e-05
LAMA2-ITGA2	5.0662e-05
LGALS8-ITGA3	5.04894e-05
MIF-CD74	5.04894e-05
APOE-ABCA1	5.00578e-05
BSG-SLC16A7	5.00578e-05
NRG1-ERBB2	4.97989e-05
JAG1-NOTCH2	4.91085e-05
CDH1-ITGAE	4.89358e-05
SEMA6C-PLXNA1	4.8418e-05
THBS1-ITGA2	4.83317e-05
DKK2-LRP6	4.81591e-05
LGALS3BP-ITGB1	4.79865e-05
APP-NOTCH2	4.74686e-05
ADAM10-AXL	4.7296e-05
SEMA4D-PLXNB2	4.58288e-05
NRG1-ERBB4	4.46205e-05
THBS1-ITGB6	4.43616e-05
ADAM12-ITGB1	4.39301e-05
GPC3-CD81	4.36711e-05
GAS6-TYRO3	4.34122e-05
COL4A6-ITGB1	4.3067e-05
LGALS3-ITGB4	4.1945e-05
CALM1-MYLK	4.15998e-05
FGF12-FGFR2	4.09093e-05
AGTRAP-RACK1	4.02189e-05
MMP9-LRP1	3.996e-05
ADAM12-SDC4	3.97873e-05
APP-CD74	3.9701e-05
POSTN-ITGB1	3.93558e-05
SRPX2-PLAUR	3.8579e-05
CALM1-KCNQ3	3.7716e-05
MIF-ACKR3	3.72844e-05
HPX-LRP1	3.62488e-05
FN1-ITGA3	3.60762e-05
APOE-SDC1	3.47816e-05
ADAM17-ITGA6	3.46953e-05
ADAM10-LRP1	3.44363e-05
GNB1-KCNJ6	3.435e-05
LYPD3-AGR2	3.35733e-05
GNG5-KCNJ6	3.30554e-05
HSP90AA1-LRP1	3.28828e-05
ADAM17-NECTIN4	3.24513e-05
TGM2-SDC4	3.19334e-05
IGFBP4-LRP6	3.18471e-05
APP-LRP6	3.15882e-05
MMP9-EPHB2	3.13293e-05
PTPN6-CD22	3.09841e-05
GAS6-MERTK	3.06388e-05
CCL26-CX3CR1	3.02073e-05
COL3A1-ITGB1	2.96895e-05
VCAM1-ITGB1	2.86538e-05
APOE-LDLR	2.85675e-05
VEGFA-AXL	2.84812e-05
CCN1-ITGAV	2.82223e-05
ICAM1-ITGAV	2.80496e-05
GNAI2-C5AR1	2.79633e-05
FGF10-FGFR2	2.77044e-05
HSP90B1-LRP6	2.77044e-05
COL4A3-ITGA2	2.77044e-05
COL4A2-ITGB1	2.65824e-05
GRN-TNFRSF1A	2.64098e-05
IGFBP5-CAV1	2.63235e-05
APOE-LRP5	2.56331e-05
ADA-ADORA1	2.52015e-05
WNT7B-ADGRA2	2.48563e-05
GDF5-BMPR1B	2.477e-05
GAS6-AXL	2.45974e-05
MFGE8-ITGAV	2.45974e-05
VWF-ITGAV	2.39069e-05
LAMB1-ITGA6	2.3648e-05
EGFL7-NOTCH2	2.31302e-05
VWF-LRP1	2.29576e-05
SERPINE1-PLAUR	2.27849e-05
ADAM17-CD9	2.22671e-05
SEMA3C-PLXNA4	2.19219e-05
APP-LRP1	2.15766e-05
HMGB1-ITGAV	2.12314e-05
APP-CAV1	2.08862e-05
PSAP-GPR37	2.07999e-05
BGN-P2RX4	2.07136e-05
LAMA2-ITGB1	2.04547e-05
ADAM10-TSPAN15	2.0282e-05
ADAM17-RHBDF2	2.01957e-05
THBS1-SCARB2	1.99368e-05
APOE-LRP1	1.9419e-05
ADAM17-ITGB1	1.92464e-05
EGFL7-NOTCH3	1.90738e-05
SEMA4D-CD72	1.89875e-05
PSEN1-NOTCH3	1.89875e-05
LTB-TNFRSF1A	1.87285e-05
LTB-LTBR	1.85559e-05
CCN2-ITGA5	1.85559e-05
MFGE8-PDGFRB	1.80381e-05
CDH1-PTPRM	1.79518e-05
SEMA4D-ERBB2	1.76929e-05
VEGFA-SDC2	1.75202e-05
ADAMTS3-CCBE1	1.74339e-05
TGFB3-TGFBR2	1.72613e-05
APP-TRPC6	1.72613e-05
EGFL7-ITGAV	1.7175e-05
THBS1-SDC1	1.70887e-05
SERPINE1-LRP1B	1.69161e-05
ADAM17-NOTCH2	1.68298e-05
ADCYAP1-VIPR2	1.62256e-05
SELPLG-SELL	1.6053e-05
SERPINE2-PLAUR	1.58804e-05
APP-LRP10	1.52763e-05
FGF14-FGFR2	1.50173e-05
FADD-TRADD	1.48447e-05
ADAM17-GHR	1.47584e-05
FBN1-ITGAV	1.44995e-05
ADAM10-TSPAN17	1.42406e-05
LAMA1-ITGA1	1.41543e-05
ANGPT2-ITGB1	1.41543e-05
APP-DCC	1.4068e-05
ADAM10-NOTCH3	1.37227e-05
DSCAM-DCC	1.33775e-05
EFNA1-EPHA5	1.32912e-05
NRG2-ERBB4	1.31186e-05
CX3CL1-ITGB1	1.26871e-05
FADD-TNFRSF1A	1.26008e-05
THBS1-LRP1	1.23418e-05
LAMB1-ITGB1	1.22555e-05
MDK-LRP6	1.22555e-05
PLTP-ABCA1	1.21692e-05
APP-TSPAN15	1.19103e-05
APOE-SORL1	1.16514e-05
CALM1-SELL	1.14788e-05
PDGFB-PDGFRB	1.14788e-05
GDF5-BMPR2	1.10472e-05
THBS1-ITGAV	1.10472e-05
ADAM17-ERBB4	1.07883e-05
THBS1-CD36	1.0702e-05
CDH1-FGFR1	1.04431e-05
SEMA4G-PLXNB2	1.00979e-05
MDK-ALK	9.66634e-06
LAMA2-ITGA7	9.49373e-06
CX3CL1-CX3CR1	9.40742e-06
MDK-LRP1	8.88958e-06
SEMA3E-PLXNA1	8.80327e-06
ICAM1-ITGAL	8.71697e-06
COL4A3-ITGB1	8.45805e-06
BGN-P2RX7	8.37174e-06
SEMA3A-PLXNA4	7.94021e-06
HSPG2-COL13A1	7.72444e-06
APP-SORL1	7.68129e-06
CX3CL1-ITGAV	7.68129e-06
PSEN1-ERBB4	7.50867e-06
EFNB2-EPHB2	7.42237e-06
VEGFA-PTPRB	7.33606e-06
SEMA3B-PLXNA1	7.16345e-06
GDF15-TGFBR2	7.07714e-06
TLN1-ITGAL	7.07714e-06
PSEN1-EPHB2	7.07714e-06
ADAM10-TSPAN14	6.5593e-06
LCN2-SLC22A17	6.47299e-06
HSP90B1-LRP1	6.47299e-06
NRG3-ERBB4	6.04146e-06
SLIT3-PLXNA1	5.86885e-06
JAG1-NOTCH3	5.78254e-06
SERPINE1-LRP1	5.78254e-06
PSEN1-NECTIN1	5.69624e-06
THBS1-PTPRJ	5.69624e-06
THBS1-ITGB1	5.52362e-06
APP-TSPAN12	5.52362e-06
ADAM12-TGFBR2	5.35101e-06
COL8A1-ITGA1	5.35101e-06
CAMP-P2RX7	5.09209e-06
THBS1-ITGA1	5.00578e-06
CD14-ITGB1	4.91948e-06
TLN1-ITGB1	4.57425e-06
CD6-ALCAM	4.40164e-06
FN1-ITGA5	4.22902e-06
ADAM10-CADM1	3.9701e-06
JAG2-NOTCH3	3.8838e-06
ADCYAP1-VIPR1	3.79749e-06
COL4A5-ITGB1	3.79749e-06
ADAM17-APLP2	3.79749e-06
EFNA1-EPHA8	3.62488e-06
EFNB1-EPHB2	3.62488e-06
CALM1-CACNA1C	3.36596e-06
GDF5-ROR2	3.36596e-06
SEMA6B-PLXNA4	3.36596e-06
IGF1-ITGAV	3.36596e-06
APOE-TREM2	3.27965e-06
SEMA3A-PLXNA1	3.19334e-06
APOE-SDC4	2.93442e-06
ICAM1-AHR	2.93442e-06
VEGFA-ITGAV	2.84812e-06
EFNB1-EPHA5	2.6755e-06
JAG2-NOTCH2	2.33028e-06
MDK-ITGB1	2.15766e-06
ADAM10-ITGAV	1.81244e-06
WNT7B-FZD10	1.55352e-06
SEMA6A-PLXNA4	1.46721e-06
WNT10B-LRP6	1.2946e-06
GNB2-KCNJ6	1.20829e-06
ADAM17-TNFRSF1A	1.12199e-06
WNT7B-LRP5	1.03568e-06
APP-SORCS1	9.49373e-07
HSPG2-ITGB1	6.90453e-07
VCL-ALK	5.1784e-07
EBI3-IL6ST	2.5892e-07
CTF1-IL6ST	1.72613e-07
APOE-LRP6	8.63066e-08
ANGPT2-ITGAV	8.63066e-08

## Sheet: HDST_cancer_endothelial_to_Bcel
genes_list	delta_roc
ADM2-RAMP3	0.000411278
ADCYAP1-RAMP3	0.000355948
PSAP-LRP1	0.000258637
TIMP1-CD63	0.000248665
CALM1-SELL	0.000220517
PODXL2-SELL	0.000217944
TIMP1-ITGB1	0.000213923
C3-CD46	0.000213279
SELPLG-SELL	0.000199608
PSAP-GPR37	0.000197195
PLAT-LRP1	0.000185775
TIMP1-LRP1	0.000180789
PSAP-GPR37L1	0.000179019
ADA-ADORA1	0.000173712
ADAM15-ITGB1	0.000168243
THBS1-ITGA5	0.000162453
ADAM17-NECTIN4	0.000159075
ADAM17-ITGA5	0.00015618
PLTP-ABCA1	0.000155215
THBS1-SCARB2	0.000155054
C3-ITGB2	0.000152159
POSTN-ITGA5	0.00014669
LAMA5-BCAM	0.000145725
COL1A2-ITGA2	0.000139613
COL18A1-ITGB5	0.000139613
ANGPT2-ITGA5	0.000138808
NLGN1-NRXN1	0.000137683
LAMA1-ITGA1	0.000134948
C3-LRP1	0.000134627
BSG-CAV1	0.000133822
APOE-SCARB1	0.000133501
SPINT1-ST14	0.000132214
IGFBP5-CAV1	0.00013141
ADAM17-APLP2	0.000127228
COMP-CD36	0.000125619
WNT7B-FZD10	0.000119829
LAMA1-ITGB4	0.000119668
SEMA4C-PLXNB2	0.000119346
LGALS3BP-ITGB1	0.00011806
GNAI2-IGF1R	0.000117577
CCN2-ITGA5	0.000117095
C3-CD81	0.000117095
APOE-LDLR	0.000111706
THBS1-ITGA3	0.000111465
PTPN6-CD22	0.0001105
GNB2-KCNJ6	0.000109696
GDF5-BMPR1B	0.000108891
BGN-P2RX7	0.000107122
HSPG2-ITGB1	0.000106961
CCN1-ITGAV	0.000106157
HRAS-CAV1	0.000105353
ADAM15-ITGAV	0.00010487
FN1-ITGA5	0.000104066
FGF12-FGFR1	0.000103744
APOE-SDC4	0.000101975
THBS1-CD36	0.000101814
LGALS3-ITGA3	9.74715e-05
SEMA3C-PLXND1	9.68282e-05
SEMA3F-PLXNA3	9.65065e-05
CALR-LRP1	9.52197e-05
ANGPT1-ITGA5	9.36113e-05
HSPG2-COL13A1	9.36113e-05
ICAM1-ITGB2	9.32896e-05
CCN1-ITGB2	9.31287e-05
LAMA5-ITGB4	9.24854e-05
COL1A2-ITGB1	9.16811e-05
IGF1-INSR	9.00727e-05
EFNA1-EPHA6	8.87859e-05
BSG-SLC16A7	8.86251e-05
SEMA3E-PLXND1	8.84643e-05
EFNB2-EPHA6	8.766e-05
C3-C5AR2	8.52474e-05
GNAI2-C5AR1	8.4604e-05
HSP90B1-LRP6	8.20305e-05
APOE-LRP6	8.1548e-05
SEMA3C-PLXNB1	8.12263e-05
MIF-CD74	8.09046e-05
NCAM1-FGFR1	7.9457e-05
FGF10-FGFR1	7.91353e-05
VWF-ITGA2	7.89745e-05
SEMA4D-PLXNB2	7.88136e-05
COL1A1-ITGB1	7.7366e-05
MMP2-SDC2	7.68835e-05
ADAM10-ERBB2	7.62401e-05
CDH1-FGFR1	7.60793e-05
COMP-NOTCH3	7.55967e-05
BSG-ITGB2	7.31841e-05
COL4A3-ITGA2	7.30232e-05
MIF-ACKR3	7.25407e-05
APP-SORCS1	7.2219e-05
FGF14-FGFR1	7.18973e-05
VEGFA-GPC1	7.12539e-05
LAMA1-ITGA2	7.07714e-05
GNAI2-CAV1	7.07714e-05
MMP2-ITGAV	7.0128e-05
ICAM1-AHR	6.99672e-05
COMP-ITGAV	6.95651e-05
NRG1-ERBB2	6.81979e-05
GAS6-AXL	6.80371e-05
HSPG2-PTPRS	6.80371e-05
APOE-LRP1	6.77154e-05
COL3A1-ITGB1	6.64286e-05
EFNB1-EPHA6	6.62678e-05
DKK2-LRP6	6.57852e-05
ICAM1-ITGAL	6.53027e-05
APOE-TREM2	6.51419e-05
CCL26-CX3CR1	6.4981e-05
COL8A1-ITGA1	6.36943e-05
COL8A1-ITGA2	6.27292e-05
TGFB3-ENG	6.1925e-05
JAG1-NOTCH2	6.11208e-05
WNT10B-LRP6	6.09599e-05
APP-CAV1	6.07991e-05
VWF-LRP1	6.04774e-05
GPC3-IGF1R	6.03165e-05
BGN-P2RX4	5.99949e-05
ADAM17-ITGA6	5.90298e-05
LAMA2-ITGA2	5.79039e-05
SEMA4G-PLXNB2	5.75822e-05
MMP2-ITGB1	5.75822e-05
EFNB1-EPHB4	5.66171e-05
FN1-ITGB1	5.64563e-05
GRN-SORT1	5.64563e-05
ADCYAP1-VIPR2	5.4687e-05
SEMA4D-ERBB2	5.42045e-05
ADAM17-ITGB6	5.35611e-05
ICAM1-ITGAV	5.30786e-05
HSPA1B-LRP1	5.30786e-05
SEMA6C-PLXNA1	5.2596e-05
MMP9-EPHB2	5.14701e-05
IGF1-IGF1R	5.09876e-05
LAMA2-ITGB4	5.09876e-05
LTB-LTBR	5.06659e-05
APOE-SDC1	5.05855e-05
HPX-LRP1	4.954e-05
AGTRAP-RACK1	4.87358e-05
PDGFB-LRP1	4.82532e-05
COMP-ITGA7	4.80924e-05
LGALS8-ITGA3	4.76099e-05
MFGE8-ITGB5	4.66448e-05
ANGPT2-ITGB2	4.61623e-05
THBS1-ITGAV	4.61623e-05
CCN2-LRP1	4.60014e-05
LGALS3-MERTK	4.55189e-05
CALM1-KCNN4	4.50364e-05
FN1-COL13A1	4.50364e-05
PSEN1-NECTIN1	4.47147e-05
SERPINE1-LRP1B	4.4393e-05
SLIT3-ROBO1	4.39104e-05
TLN1-ITGB1	4.32671e-05
ADAM10-LRP1	4.27845e-05
LGALS3-ITGB4	4.21412e-05
APOE-SORL1	4.20607e-05
CALM3-MYLK	4.10152e-05
S100A4-ERBB2	4.10152e-05
ADAM10-NOTCH3	4.03719e-05
ADAM17-RHBDF2	4.00502e-05
APP-LRP10	3.95677e-05
PTMA-VIPR1	3.94068e-05
LAMA1-ITGA7	3.9246e-05
MDK-ALK	3.90851e-05
CALM1-KCNQ3	3.89243e-05
ADAM10-AXL	3.79592e-05
CALM1-MYLK	3.7155e-05
APOE-LRP5	3.63508e-05
THBS1-ITGA1	3.61899e-05
ADAM12-TGFBR2	3.58682e-05
APP-TRPC6	3.55465e-05
LGALS3-ITGB1	3.55465e-05
DRAXIN-DCC	3.53857e-05
APP-LRP6	3.5064e-05
SLIT3-PLXNA1	3.47423e-05
EFNB2-EPHB2	3.44206e-05
COL4A5-ITGB1	3.42598e-05
ADAM10-TSPAN17	3.36164e-05
TLN1-ITGB2	3.36164e-05
APOE-ABCA1	3.34556e-05
THBS1-ITGB1	3.34556e-05
SLIT3-ROBO2	3.34556e-05
THBS1-PTPRJ	3.32947e-05
CAMP-P2RX7	3.31339e-05
CALM3-KCNQ3	3.31339e-05
MMP9-ITGB2	3.26514e-05
APP-CD74	3.23297e-05
MFGE8-ITGAV	3.12038e-05
IGF1-ITGAV	3.03995e-05
POSTN-ITGAV	2.95953e-05
ADCYAP1-VIPR1	2.94345e-05
COL4A2-ITGB1	2.94345e-05
WNT7B-LRP5	2.87911e-05
GPC3-CD81	2.86303e-05
CD14-ITGB1	2.86303e-05
CDH1-ITGAE	2.83086e-05
ADAM12-SDC4	2.81477e-05
APP-NCSTN	2.6861e-05
LAMB1-ITGA6	2.63784e-05
LTB-CD40	2.63784e-05
APP-DCC	2.63784e-05
LGALS9-CD40	2.62176e-05
IL18-IL18R1	2.62176e-05
MDK-LRP1	2.58959e-05
PSEN1-ERBB4	2.55742e-05
CCN2-LRP6	2.55742e-05
SEMA4D-PLXNB1	2.54134e-05
FBN1-ITGAV	2.42875e-05
FGF14-FGFR2	2.41266e-05
CALM3-GRM7	2.41266e-05
HSP90B1-PPARG	2.39658e-05
ADAMTS3-CCBE1	2.36441e-05
EFNB1-EPHB2	2.33224e-05
LAMB1-ITGB1	2.33224e-05
LTB-TNFRSF1A	2.30007e-05
ADAM17-TNFRSF1A	2.30007e-05
EFNB1-EPHA5	2.2679e-05
SERPINE2-PLAUR	2.23573e-05
LYPD3-AGR2	2.21965e-05
DSCAM-DCC	2.1714e-05
LAMA2-ITGB1	2.1714e-05
GNG5-KCNJ6	2.15531e-05
LCN2-SLC22A17	2.15531e-05
VEGFA-ITGAV	2.15531e-05
MDK-ITGB1	2.07489e-05
SERPINE1-PLAUR	2.0588e-05
CALM1-CACNA1C	2.0588e-05
LAMA1-ITGB1	2.04272e-05
COL4A3-ITGB1	2.02664e-05
ADAM17-NOTCH2	2.01055e-05
PDGFB-PDGFRB	1.94621e-05
EFNA1-EPHA8	1.93013e-05
FADD-TNFRSF1A	1.93013e-05
MDK-LRP6	1.91404e-05
NLGN1-NRXN3	1.84971e-05
ADAM17-ERBB4	1.80145e-05
CD14-ITGB2	1.78537e-05
ADAM17-ITGB1	1.76929e-05
MFGE8-PDGFRB	1.7532e-05
EBI3-IL6ST	1.73712e-05
PSEN1-EPHB2	1.72103e-05
ADAM10-TSPAN15	1.67278e-05
ADAM17-CD40	1.65669e-05
JAG2-NOTCH2	1.65669e-05
FGF12-FGFR2	1.52802e-05
WNT7B-ADGRA2	1.49585e-05
GNB1-KCNJ6	1.4476e-05
GAS6-MERTK	1.4476e-05
COL4A6-ITGB1	1.4476e-05
JAG1-NOTCH3	1.41543e-05
CCN2-FGFR2	1.41543e-05
APP-LRP1	1.38326e-05
CDH1-IGF1R	1.35109e-05
NRG1-ERBB4	1.33501e-05
MMP9-LRP1	1.31892e-05
TGM2-SDC4	1.28675e-05
THBS1-LRP1	1.27067e-05
ADAM17-GHR	1.27067e-05
CX3CL1-ITGB1	1.2385e-05
THBS1-ITGB6	1.22242e-05
TGFB3-TGFBR2	1.17416e-05
CTF1-IL6ST	1.15808e-05
PSEN1-NOTCH2	1.10982e-05
SRPX2-PLAUR	1.09374e-05
SEMA6B-PLXNA4	1.06157e-05
VCAM1-ITGB2	1.06157e-05
THBS1-SDC1	1.04549e-05
IGFBP4-LRP6	1.01332e-05
TLN1-ITGAL	9.97233e-06
VEGFA-AXL	9.97233e-06
ADAM10-ITGAV	9.97233e-06
APP-TSPAN15	9.81149e-06
EGFL7-ITGAV	9.65065e-06
HMGB1-ITGAV	9.65065e-06
ANGPT2-ITGAV	9.32896e-06
HSP90B1-LRP1	9.16811e-06
CDH1-PTPRM	9.16811e-06
SEMA4D-CD72	8.84643e-06
THBS1-ITGA2	8.68558e-06
SERPINE1-LRP1	8.36389e-06
SEMA3E-PLXNA1	8.36389e-06
ADAM10-TSPAN14	7.72052e-06
ANGPT2-ITGB1	7.55967e-06
EGFL7-NOTCH3	7.39883e-06
PSEN1-NCSTN	6.9163e-06
APP-TSPAN12	6.75545e-06
SEMA3A-PLXNA1	6.59461e-06
POSTN-ITGB1	6.59461e-06
FN1-ITGA3	6.27292e-06
EGFL7-NOTCH2	6.11208e-06
EFNB2-EPHB4	6.11208e-06
SEMA3A-PLXNA4	6.11208e-06
FGF10-FGFR2	5.79039e-06
NRG2-ERBB4	5.62954e-06
GRN-TNFRSF1A	4.98617e-06
SEMA3B-PLXNA1	4.82532e-06
JAG2-NOTCH3	4.82532e-06
PSEN1-NOTCH3	4.82532e-06
VEGFA-PTPRB	4.66448e-06
COL18A1-GPC1	4.66448e-06
GDF5-BMPR2	4.34279e-06
CD6-ALCAM	4.0211e-06
CX3CL1-ITGAV	4.0211e-06
FADD-TRADD	3.69941e-06
HTRA2-CD40	3.69941e-06
ADAM12-ITGB1	3.37773e-06
VEGFA-SDC2	3.21688e-06
GAS6-TYRO3	2.73435e-06
APP-NOTCH2	2.57351e-06
LAMA2-ITGA7	2.57351e-06
SEMA3C-PLXNA4	2.57351e-06
HSP90AA1-LRP1	2.41266e-06
CX3CL1-CX3CR1	2.25182e-06
ADAM17-CD9	2.25182e-06
CDH1-PTPRJ	1.93013e-06
GDF15-TGFBR2	1.76929e-06
EFNA1-EPHA5	1.76929e-06
NRG3-ERBB4	1.28675e-06
VWF-ITGAV	1.28675e-06
SEMA6A-PLXNA4	1.28675e-06
MFGE8-ITGB1	1.12591e-06
VCL-ALK	1.12591e-06
APP-SORL1	8.04221e-07
GDF5-ROR2	6.43376e-07
VCAM1-ITGB1	3.21688e-07
ADAM10-CADM1	1.60844e-07

## Sheet: HDST_cancer_endothelial_to_Tcel
genes_list	delta_roc
APOE-SCARB1	0.000253165
ADM2-RAMP3	0.000242839
THBS1-ITGA5	0.000214398
C3-CD46	0.000203528
TIMP1-LRP1	0.000201626
ADCYAP1-RAMP3	0.000198909
C3-CD81	0.000196825
HRAS-CAV1	0.000192749
TIMP1-CD63	0.000182424
TIMP1-ITGB1	0.000181065
PSAP-GPR37	0.000177623
COL18A1-GPC1	0.000172641
SEMA4D-PLXNB1	0.000158783
POSTN-ITGA5	0.000157515
PLAT-LRP1	0.000154707
APOE-SORL1	0.000152171
SEMA3C-PLXNB1	0.00015208
APOE-LDLR	0.000151899
C3-LRP1	0.000151627
COL1A2-ITGA2	0.00014968
COL1A2-ITGB1	0.000148095
NRG1-ERBB2	0.000146464
APOE-SDC1	0.000146011
ANGPT2-ITGA5	0.000145287
PSAP-LRP1	0.000144381
ADAM15-ITGB1	0.000143294
CD14-ITGB2	0.000143022
PSAP-GPR37L1	0.000138403
ADAM17-GHR	0.00013795
ADAM17-NOTCH2	0.000137769
IGF1-INSR	0.000136863
APOE-LRP6	0.000136501
ADAM15-ITGAV	0.000135776
JAG2-NOTCH2	0.000135233
APOE-TREM2	0.000134146
APOE-LRP1	0.000133149
ADAM17-ITGA5	0.000131338
EFNA1-EPHA6	0.00012228
APOE-ABCA1	0.00011911
MFGE8-ITGB1	0.000117479
ICAM1-ITGB2	0.000117208
MFGE8-ITGAV	0.000116936
THBS1-ITGA3	0.000116755
JAG1-NOTCH2	0.000113132
C3-C5AR2	0.00011295
BGN-P2RX7	0.000112679
APP-NOTCH2	0.000111229
HSP90B1-PPARG	0.000111003
CCN2-ITGA5	0.000109327
THBS1-CD36	0.000109237
LGALS3-ITGA3	0.000108784
NLGN1-NRXN1	0.000107425
GNAI2-CAV1	0.00010661
VCAM1-ITGB2	0.000106429
SEMA4D-ERBB2	0.000106248
ADA-ADORA1	0.000105614
APOE-LRP5	0.000104617
IGFBP5-CAV1	0.000104346
ANGPT2-ITGB2	0.000102896
TLN1-ITGB2	0.000101538
FN1-ITGA5	0.000100904
ADAM12-SDC4	0.00010027
EFNB2-EPHA6	9.97261e-05
JAG2-NOTCH3	9.73711e-05
VWF-ITGA2	9.51066e-05
THBS1-ITGAV	9.42009e-05
SEMA3C-PLXND1	9.40197e-05
THBS1-ITGB1	9.34762e-05
SEMA3E-PLXND1	9.34762e-05
BSG-ITGB2	9.28422e-05
CCL26-CX3CR1	9.17553e-05
COMP-ITGAV	9.09853e-05
THBS1-SDC1	9.09401e-05
LAMA1-ITGA1	9.04872e-05
SEMA4G-PLXNB2	9.04872e-05
C3-ITGB2	8.91285e-05
TGM2-SDC4	8.86756e-05
MDK-LRP6	8.83133e-05
GRN-SORT1	8.80416e-05
MFGE8-ITGB5	8.76793e-05
EGFL7-NOTCH2	8.65923e-05
SEMA3F-PLXNA3	8.61394e-05
THBS1-PTPRJ	8.54148e-05
LGALS3BP-ITGB1	8.49619e-05
MMP2-ITGAV	8.48713e-05
S100A4-ERBB2	8.46902e-05
CCN1-ITGAV	8.4509e-05
PSEN1-NOTCH2	8.32409e-05
GNB2-KCNJ6	8.11577e-05
EFNB1-EPHA6	7.93461e-05
MDK-ITGB1	7.88026e-05
MMP2-ITGB1	7.88026e-05
MMP2-SDC2	7.81686e-05
ADAM10-TSPAN17	7.70817e-05
EFNB1-EPHB4	7.58136e-05
LAMA1-ITGA7	7.5723e-05
GDF5-BMPR1B	7.54513e-05
VEGFA-ITGAV	7.47266e-05
COL18A1-ITGB5	7.36397e-05
APOE-SDC4	7.11941e-05
CALM3-GRM7	7.11941e-05
VEGFA-PTPRB	7.07412e-05
COL8A1-ITGA2	6.95637e-05
JAG1-NOTCH3	6.93825e-05
LAMA1-ITGA2	6.59406e-05
SEMA4D-PLXNB2	6.59406e-05
LAMA5-ITGB4	6.50348e-05
IGFBP4-LRP6	6.43102e-05
FGF14-FGFR1	6.42196e-05
GRN-TNFRSF1A	6.33138e-05
COL3A1-ITGB1	6.27704e-05
ADAM17-ITGA6	6.24081e-05
MIF-ACKR3	6.22269e-05
VCL-ALK	6.05965e-05
HPX-LRP1	5.97813e-05
GPC3-CD81	5.95096e-05
COL4A3-ITGA2	5.9419e-05
COMP-CD36	5.85132e-05
AGTRAP-RACK1	5.84226e-05
ANGPT1-ITGA5	5.69734e-05
LTB-LTBR	5.67922e-05
COMP-ITGA7	5.63846e-05
SEMA6C-PLXNA1	5.5977e-05
GNAI2-IGF1R	5.57959e-05
THBS1-LRP1	5.55242e-05
ICAM1-ITGAL	5.52524e-05
TGFB3-ENG	5.52524e-05
ADAM17-RHBDF2	5.50713e-05
EGFL7-NOTCH3	5.45278e-05
ADAM17-ITGB6	5.42561e-05
ADAM10-NOTCH3	5.31691e-05
CDH1-PTPRJ	5.27162e-05
HSPG2-PTPRS	5.16293e-05
LGALS3-MERTK	5.15387e-05
VEGFA-AXL	5.13576e-05
LTB-TNFRSF1A	5.11764e-05
LAMA5-BCAM	5.01801e-05
ADCYAP1-VIPR1	5.00895e-05
IGF1-ITGAV	4.98178e-05
PSEN1-NOTCH3	4.97272e-05
LAMA2-ITGA2	4.90931e-05
ADCYAP1-VIPR2	4.90026e-05
SLIT3-ROBO1	4.90026e-05
BSG-SLC16A7	4.88214e-05
THBS1-SCARB2	4.82779e-05
MDK-ALK	4.74627e-05
MDK-LRP1	4.7191e-05
BSG-CAV1	4.71004e-05
LGALS8-ITGA3	4.66475e-05
COMP-NOTCH3	4.63305e-05
LTB-CD40	4.61946e-05
VEGFA-SDC2	4.57418e-05
FGF12-FGFR1	4.38396e-05
MMP9-EPHB2	4.30244e-05
PTMA-VIPR1	4.25715e-05
FN1-ITGA3	4.18469e-05
CDH1-ITGAE	4.16658e-05
SERPINE2-PLAUR	4.1394e-05
COL8A1-ITGA1	4.12129e-05
LGALS3-ITGB1	4.11223e-05
BGN-P2RX4	4.06694e-05
ADAMTS3-CCBE1	4.03071e-05
APP-CD74	4.01259e-05
GAS6-AXL	4.00354e-05
TGFB3-TGFBR2	3.96731e-05
EFNA1-EPHA8	3.94919e-05
LAMB1-ITGA6	3.8405e-05
IGF1-IGF1R	3.79521e-05
CDH1-IGF1R	3.79521e-05
ADAM12-TGFBR2	3.78615e-05
PODXL2-SELL	3.76803e-05
MMP9-ITGB2	3.75898e-05
ADAM10-AXL	3.65028e-05
TLN1-ITGAL	3.59594e-05
VWF-ITGAV	3.57782e-05
VWF-LRP1	3.52347e-05
NCAM1-FGFR1	3.50536e-05
LAMA2-ITGB4	3.4963e-05
THBS1-ITGA2	3.48724e-05
CDH1-FGFR1	3.45101e-05
EFNB1-EPHA5	3.42384e-05
APP-CAV1	3.37855e-05
FN1-COL13A1	3.36949e-05
PDGFB-PDGFRB	3.2608e-05
THBS1-ITGA1	3.24268e-05
LGALS9-CD40	3.24268e-05
CALM3-MYLK	3.22457e-05
HSP90B1-LRP1	3.21551e-05
CDH1-PTPRM	3.18834e-05
SEMA3B-PLXNA1	3.17928e-05
ICAM1-AHR	3.0887e-05
CX3CL1-ITGAV	3.04341e-05
FADD-TRADD	3.03435e-05
APP-NCSTN	2.81697e-05
LYPD3-AGR2	2.75356e-05
SELPLG-SELL	2.70827e-05
GDF15-TGFBR2	2.63581e-05
MIF-CD74	2.62675e-05
CALR-LRP1	2.60864e-05
APP-TRPC6	2.59958e-05
VEGFA-GPC1	2.56335e-05
EFNB2-EPHB4	2.56335e-05
LAMB1-ITGB1	2.55429e-05
ADAM17-APLP2	2.49089e-05
COL4A2-ITGB1	2.4456e-05
FGF10-FGFR1	2.4456e-05
POSTN-ITGAV	2.38219e-05
FN1-ITGB1	2.30973e-05
SLIT3-PLXNA1	2.29162e-05
ICAM1-ITGAV	2.2735e-05
SPINT1-ST14	2.26444e-05
HSPA1B-LRP1	2.26444e-05
PTPN6-CD22	2.25539e-05
CALM1-CACNA1C	2.18292e-05
COL1A1-ITGB1	2.16481e-05
CALM1-MYLK	2.16481e-05
POSTN-ITGB1	2.15575e-05
ADAM17-CD40	2.14669e-05
TLN1-ITGB1	2.09235e-05
SLIT3-ROBO2	2.00177e-05
LAMA1-ITGB1	1.99271e-05
MFGE8-PDGFRB	1.98365e-05
CALM1-KCNQ3	1.97459e-05
DSCAM-DCC	1.97459e-05
GNG5-KCNJ6	1.97459e-05
COL4A5-ITGB1	1.95648e-05
EFNA1-EPHA5	1.91119e-05
FGF14-FGFR2	1.91119e-05
GPC3-IGF1R	1.82967e-05
WNT7B-ADGRA2	1.8025e-05
NLGN1-NRXN3	1.77532e-05
WNT10B-LRP6	1.77532e-05
EFNB2-EPHB2	1.76627e-05
MMP9-LRP1	1.75721e-05
DKK2-LRP6	1.73909e-05
SEMA4D-CD72	1.71192e-05
SEMA4C-PLXNB2	1.6938e-05
FGF12-FGFR2	1.55794e-05
PSEN1-NCSTN	1.53982e-05
HMGB1-ITGAV	1.52171e-05
PSEN1-EPHB2	1.46736e-05
HTRA2-CD40	1.4583e-05
ADAM10-LRP1	1.41301e-05
COL4A3-ITGB1	1.40395e-05
EGFL7-ITGAV	1.34055e-05
SERPINE1-PLAUR	1.34055e-05
LCN2-SLC22A17	1.31338e-05
HSP90B1-LRP6	1.29526e-05
ADAM17-CD9	1.29526e-05
HSPG2-COL13A1	1.2862e-05
LAMA2-ITGA7	1.27715e-05
ADAM12-ITGB1	1.26809e-05
APP-LRP6	1.24092e-05
FADD-TNFRSF1A	1.20468e-05
ADAM17-ITGB1	1.18657e-05
FBN1-ITGAV	1.17751e-05
APP-SORL1	1.13222e-05
CAMP-P2RX7	1.08693e-05
PDGFB-LRP1	1.05976e-05
LAMA1-ITGB4	1.0507e-05
NRG2-ERBB4	1.03259e-05
ANGPT2-ITGB1	1.02353e-05
CALM1-KCNN4	1.02353e-05
ADAM17-TNFRSF1A	1.00541e-05
ADAM10-ERBB2	9.7824e-06
SRPX2-PLAUR	9.60124e-06
FGF10-FGFR2	9.60124e-06
EFNB1-EPHB2	9.51066e-06
CD6-ALCAM	9.42009e-06
CTF1-IL6ST	8.87662e-06
ADAM17-NECTIN4	8.78604e-06
SEMA6B-PLXNA4	8.60489e-06
IL18-IL18R1	8.60489e-06
WNT7B-LRP5	8.152e-06
CALM1-SELL	8.06142e-06
APP-DCC	8.06142e-06
SEMA6A-PLXNA4	7.97084e-06
SEMA3A-PLXNA1	7.24622e-06
PLTP-ABCA1	7.06506e-06
GNAI2-C5AR1	7.06506e-06
SERPINE1-LRP1	6.88391e-06
ADAM17-ERBB4	6.70275e-06
CALM3-KCNQ3	6.43102e-06
ANGPT2-ITGAV	6.34044e-06
CCN1-ITGB2	6.06871e-06
PSEN1-NECTIN1	5.7064e-06
WNT7B-FZD10	5.25351e-06
HSPG2-ITGB1	4.80062e-06
ADAM10-CADM1	4.71004e-06
ADAM10-ITGAV	4.61946e-06
APP-LRP10	4.61946e-06
VCAM1-ITGB1	4.61946e-06
GAS6-MERTK	4.34773e-06
PSEN1-ERBB4	4.25715e-06
EBI3-IL6ST	4.076e-06
GDF5-BMPR2	3.98542e-06
THBS1-ITGB6	3.80427e-06
APP-TSPAN15	3.62311e-06
ADAM10-TSPAN15	3.53253e-06
COL4A6-ITGB1	3.44195e-06
CCN2-LRP6	3.35138e-06
LAMA2-ITGB1	3.07964e-06
SERPINE1-LRP1B	2.62675e-06
ADAM10-TSPAN14	2.62675e-06
SEMA3E-PLXNA1	2.53618e-06
CCN2-LRP1	2.4456e-06
SEMA3C-PLXNA4	2.17387e-06
CD14-ITGB1	2.17387e-06
DRAXIN-DCC	2.17387e-06
NRG1-ERBB4	2.17387e-06
APP-TSPAN12	2.08329e-06
CX3CL1-ITGB1	2.08329e-06
NRG3-ERBB4	1.99271e-06
APP-LRP1	1.6304e-06
GDF5-ROR2	1.44924e-06
CX3CL1-CX3CR1	1.35867e-06
SEMA3A-PLXNA4	1.26809e-06
GNB1-KCNJ6	1.08693e-06
LGALS3-ITGB4	9.05777e-07
APP-SORCS1	8.152e-07
CCN2-FGFR2	5.43466e-07
HSP90AA1-LRP1	2.71733e-07
GAS6-TYRO3	2.71733e-07

## Sheet: HDST_cancer_endothelial_to_endo
genes_list	delta_roc
MFGE8-ITGAV	0.000287454
TIMP1-ITGB1	0.000281648
MFGE8-ITGB1	0.000278828
SLIT3-ROBO2	0.000262573
PSAP-GPR37	0.000253201
TIMP1-LRP1	0.00025287
SEMA3C-PLXND1	0.000251791
TIMP1-CD63	0.000249552
MFGE8-ITGB5	0.000245903
PSAP-GPR37L1	0.000244742
ICAM1-ITGB2	0.000243
ADM2-RAMP3	0.000239102
SEMA3E-PLXND1	0.00023255
MFGE8-PDGFRB	0.000230062
ADAM17-CD40	0.000228901
HRAS-CAV1	0.000220525
LGALS9-CD40	0.000219447
ADCYAP1-RAMP3	0.000218949
TLN1-ITGB2	0.000215715
HTRA2-CD40	0.000202777
PSAP-LRP1	0.000198298
LTB-CD40	0.000195727
CD14-ITGB2	0.000193654
BGN-P2RX7	0.000187434
C3-LRP1	0.000187185
THBS1-ITGA3	0.000177316
SLIT3-ROBO1	0.000173998
C3-C5AR2	0.000170764
IGF1-INSR	0.000170598
VCAM1-ITGB2	0.000168773
COL1A2-ITGA2	0.000165622
MMP9-ITGB2	0.000164709
APOE-SCARB1	0.000159899
ANGPT2-ITGB2	0.00015907
THBS1-ITGA5	0.000156913
C3-CD46	0.000155089
COL1A2-ITGB1	0.000155006
VEGFA-GPC1	0.000151067
BSG-ITGB2	0.000149698
C3-CD81	0.000139331
BGN-P2RX4	0.000129047
GNAI2-IGF1R	0.000126808
GRN-SORT1	0.000126352
THBS1-ITGAV	0.000126145
LAMA5-ITGB4	0.000125564
HSP90B1-PPARG	0.000125315
THBS1-LRP1	0.000124237
SEMA3F-PLXNA3	0.000122164
AGTRAP-RACK1	0.00011727
COMP-ITGA7	0.000117187
THBS1-ITGB1	0.000115446
IGF1-IGF1R	0.000113455
THBS1-PTPRJ	0.000112626
SLIT3-PLXNA1	0.000110553
ADAM15-ITGAV	0.00010964
COL1A1-ITGB1	0.000108645
EFNA1-EPHA6	0.000108065
THBS1-SCARB2	0.000107982
GNAI2-CAV1	0.000105411
CCN1-ITGB2	0.000105328
TGFB3-ENG	0.00010483
LGALS3BP-ITGB1	0.000104747
EFNB1-EPHB4	0.000104415
SEMA4D-PLXNB1	0.000104001
THBS1-ITGA1	0.000101927
VEGFA-SDC2	0.0001006
POSTN-ITGA5	9.96882e-05
LAMA1-ITGB4	9.85271e-05
GNAI2-C5AR1	9.57073e-05
PLAT-LRP1	9.51267e-05
EFNB2-EPHA6	9.4795e-05
ADAM15-ITGB1	9.39656e-05
COL18A1-ITGB5	9.08141e-05
LAMA2-ITGB4	9.01506e-05
FN1-ITGA3	8.94042e-05
FN1-ITGA5	8.88236e-05
SEMA4D-PLXNB2	8.71649e-05
CALM3-GRM7	8.5838e-05
THBS1-ITGB6	8.55892e-05
APOE-LRP6	8.45939e-05
EFNB1-EPHA6	8.45939e-05
THBS1-ITGA2	8.40963e-05
SPINT1-ST14	8.38475e-05
THBS1-CD36	8.05301e-05
ADAM17-ITGA5	7.95349e-05
EFNB2-EPHB4	7.9452e-05
APOE-SORL1	7.78347e-05
SEMA4C-PLXNB2	7.73786e-05
COMP-ITGAV	7.61346e-05
SEMA3C-PLXNB1	7.5554e-05
ADAM12-SDC4	7.431e-05
PODXL2-SELL	7.32318e-05
LGALS3-ITGA3	7.28171e-05
ADCYAP1-VIPR2	7.25683e-05
APOE-LRP5	7.19878e-05
VEGFA-PTPRB	7.19049e-05
NLGN1-NRXN1	7.12414e-05
APOE-LRP1	7.11584e-05
ANGPT2-ITGA5	7.09926e-05
APOE-ABCA1	7.0495e-05
ADAM17-ITGA6	6.94997e-05
CCN2-ITGA5	6.89192e-05
APOE-TREM2	6.86704e-05
APP-NCSTN	6.75093e-05
MMP2-ITGAV	6.73434e-05
SEMA6C-PLXNA1	6.72605e-05
IGFBP4-LRP6	6.68458e-05
ICAM1-ITGAV	6.64311e-05
MMP2-SDC2	6.51042e-05
ADAM17-NECTIN4	6.50212e-05
IGFBP5-CAV1	6.44407e-05
CALR-LRP1	6.43577e-05
PSEN1-NOTCH2	6.41089e-05
JAG2-NOTCH2	6.36943e-05
APOE-LDLR	6.32796e-05
MDK-LRP1	6.31137e-05
CCL26-CX3CR1	6.2782e-05
VEGFA-AXL	6.22844e-05
VEGFA-ITGAV	6.22014e-05
ICAM1-AHR	6.21185e-05
CDH1-PTPRM	6.12891e-05
CD6-ALCAM	6.12891e-05
VWF-ITGA2	5.87182e-05
THBS1-SDC1	5.83864e-05
LGALS3-ITGB4	5.79717e-05
CDH1-ITGAE	5.764e-05
TLN1-ITGB1	5.71424e-05
ICAM1-ITGAL	5.6396e-05
CALM1-KCNN4	5.62301e-05
APP-NOTCH2	5.61472e-05
VWF-ITGAV	5.52349e-05
NLGN1-NRXN3	5.46543e-05
ADAM10-TSPAN17	5.42396e-05
DKK2-LRP6	5.41567e-05
CALM1-KCNQ3	5.3203e-05
HSP90B1-LRP6	5.30371e-05
ADCYAP1-VIPR1	5.13369e-05
CDH1-PTPRJ	5.05076e-05
PSEN1-NCSTN	4.98441e-05
MMP9-EPHB2	4.98441e-05
FGF12-FGFR1	4.95953e-05
LYPD3-AGR2	4.90977e-05
PTMA-VIPR1	4.79366e-05
IGF1-ITGAV	4.72731e-05
CCN1-ITGAV	4.44533e-05
LAMB1-ITGA6	4.40386e-05
JAG1-NOTCH2	4.38727e-05
LGALS8-ITGA3	4.3541e-05
COMP-CD36	4.19652e-05
TLN1-ITGAL	4.19652e-05
EBI3-IL6ST	4.18823e-05
CDH1-FGFR1	4.17164e-05
CDH1-IGF1R	4.16335e-05
SERPINE1-LRP1	4.13847e-05
MMP2-ITGB1	4.05553e-05
MIF-CD74	3.95601e-05
MIF-ACKR3	3.88137e-05
ADAM17-NOTCH2	3.88137e-05
CALM1-MYLK	3.87308e-05
EGFL7-NOTCH2	3.64086e-05
ADAM12-TGFBR2	3.5828e-05
C3-ITGB2	3.57451e-05
S100A4-ERBB2	3.55792e-05
LGALS3-ITGB1	3.37546e-05
NCAM1-FGFR1	3.36717e-05
LAMA2-ITGA2	3.30082e-05
LAMA1-ITGA2	3.25936e-05
MDK-ITGB1	3.25106e-05
COL8A1-ITGA2	3.25106e-05
MMP9-LRP1	3.22618e-05
SEMA4G-PLXNB2	3.22618e-05
APP-LRP6	3.19301e-05
APP-LRP1	3.19301e-05
FGF14-FGFR1	3.10178e-05
ADAMTS3-CCBE1	3.10178e-05
ADAM10-LRP1	2.96908e-05
SELPLG-SELL	2.96079e-05
IL18-IL18R1	2.96079e-05
APP-CAV1	2.93591e-05
GRN-TNFRSF1A	2.87785e-05
SERPINE1-PLAUR	2.77004e-05
SERPINE1-LRP1B	2.77004e-05
JAG2-NOTCH3	2.76174e-05
LAMA1-ITGA7	2.76174e-05
EFNA1-EPHA5	2.70369e-05
HSPG2-ITGB1	2.61246e-05
ADAM12-ITGB1	2.55441e-05
ADAM17-ITGB1	2.54611e-05
SEMA4D-ERBB2	2.51708e-05
FGF12-FGFR2	2.49635e-05
APOE-SDC4	2.47976e-05
CX3CL1-ITGB1	2.46318e-05
GNB1-KCNJ6	2.44659e-05
APOE-SDC1	2.42586e-05
ADAM17-CD9	2.42171e-05
COL4A2-ITGB1	2.42171e-05
NRG1-ERBB2	2.38854e-05
POSTN-ITGAV	2.31804e-05
WNT10B-LRP6	2.3056e-05
EFNA1-EPHA8	2.3056e-05
TGM2-SDC4	2.28901e-05
CALM1-SELL	2.28072e-05
SEMA3A-PLXNA1	2.23096e-05
PDGFB-PDGFRB	2.22266e-05
LTB-TNFRSF1A	2.21437e-05
FGF10-FGFR1	2.20608e-05
CAMP-P2RX7	2.18949e-05
APP-SORL1	2.1812e-05
PTPN6-CD22	2.11485e-05
CD14-ITGB1	2.10656e-05
PSEN1-NOTCH3	2.0485e-05
SERPINE2-PLAUR	1.96557e-05
BSG-SLC16A7	1.95727e-05
ADAM17-RHBDF2	1.94483e-05
COL3A1-ITGB1	1.93239e-05
HSP90AA1-LRP1	1.93239e-05
EGFL7-NOTCH3	1.90751e-05
GAS6-AXL	1.87434e-05
PDGFB-LRP1	1.72505e-05
GNG5-KCNJ6	1.71676e-05
CCN2-LRP1	1.71676e-05
SEMA3A-PLXNA4	1.70847e-05
HSPG2-COL13A1	1.70847e-05
LAMB1-ITGB1	1.68359e-05
GDF5-BMPR2	1.68359e-05
COL4A3-ITGB1	1.65041e-05
CALM1-CACNA1C	1.65041e-05
LGALS3-MERTK	1.64212e-05
APP-CD74	1.60894e-05
ADA-ADORA1	1.60894e-05
APP-DCC	1.57577e-05
FN1-ITGB1	1.57577e-05
MDK-ALK	1.52601e-05
WNT7B-LRP5	1.52601e-05
LCN2-SLC22A17	1.50942e-05
POSTN-ITGB1	1.50113e-05
CALM3-KCNQ3	1.49283e-05
GNB2-KCNJ6	1.4099e-05
ADAM17-ITGB6	1.40161e-05
SEMA3E-PLXNA1	1.32696e-05
HMGB1-ITGAV	1.31038e-05
HPX-LRP1	1.30208e-05
ADAM10-CADM1	1.2855e-05
ADAM10-AXL	1.2772e-05
FBN1-ITGAV	1.26891e-05
VCL-ALK	1.24403e-05
COL4A6-ITGB1	1.22744e-05
PSEN1-NECTIN1	1.21915e-05
GDF5-BMPR1B	1.20256e-05
GAS6-MERTK	1.16939e-05
ADAM10-NOTCH3	1.1528e-05
BSG-CAV1	1.14451e-05
APP-TRPC6	1.11963e-05
JAG1-NOTCH3	1.10304e-05
COL18A1-GPC1	1.07816e-05
COL4A5-ITGB1	9.78636e-06
WNT7B-ADGRA2	9.12288e-06
SRPX2-PLAUR	8.95701e-06
VCAM1-ITGB1	8.87407e-06
FADD-TRADD	8.87407e-06
LAMA1-ITGA1	8.7082e-06
FGF14-FGFR2	8.54233e-06
GPC3-CD81	8.21059e-06
CCN2-LRP6	8.21059e-06
PSEN1-ERBB4	8.12765e-06
CTF1-IL6ST	7.71298e-06
SEMA3B-PLXNA1	7.71298e-06
LAMA1-ITGB1	7.54711e-06
COMP-NOTCH3	7.54711e-06
ADAM10-TSPAN14	7.38124e-06
APP-TSPAN12	7.38124e-06
HSPA1B-LRP1	6.80069e-06
FADD-TNFRSF1A	6.80069e-06
PLTP-ABCA1	6.63482e-06
HSPG2-PTPRS	6.46895e-06
LAMA2-ITGA7	6.13721e-06
CALM3-MYLK	6.05427e-06
SEMA4D-CD72	6.05427e-06
GPC3-IGF1R	5.97134e-06
APP-LRP10	5.8884e-06
TGFB3-TGFBR2	5.80547e-06
MDK-LRP6	5.6396e-06
EGFL7-ITGAV	5.22492e-06
NRG1-ERBB4	5.05905e-06
APP-TSPAN15	4.97611e-06
GDF5-ROR2	4.89318e-06
ADAM10-ITGAV	4.81024e-06
ANGPT2-ITGB1	4.4785e-06
ANGPT1-ITGA5	4.4785e-06
EFNB1-EPHA5	3.89796e-06
VWF-LRP1	3.73209e-06
DRAXIN-DCC	3.64915e-06
GAS6-TYRO3	3.48328e-06
COL8A1-ITGA1	3.15154e-06
GDF15-TGFBR2	3.0686e-06
COL4A3-ITGA2	3.0686e-06
ADAM10-TSPAN15	2.90273e-06
ADAM17-GHR	2.8198e-06
ADAM10-ERBB2	2.73686e-06
DSCAM-DCC	2.48806e-06
CX3CL1-CX3CR1	2.32219e-06
LTB-LTBR	2.15632e-06
FN1-COL13A1	2.07338e-06
NRG2-ERBB4	2.07338e-06
CX3CL1-ITGAV	1.74164e-06
SEMA6B-PLXNA4	1.6587e-06
LAMA5-BCAM	1.57577e-06
ADAM17-APLP2	1.57577e-06
SEMA3C-PLXNA4	1.32696e-06
NRG3-ERBB4	1.32696e-06
FGF10-FGFR2	9.95223e-07
ADAM17-TNFRSF1A	8.29352e-07
ADAM17-ERBB4	7.46417e-07
PSEN1-EPHB2	6.63482e-07
EFNB1-EPHB2	6.63482e-07
HSP90B1-LRP1	4.97611e-07
ANGPT2-ITGAV	4.97611e-07
LAMA2-ITGB1	3.31741e-07
CCN2-FGFR2	3.31741e-07
APP-SORCS1	1.6587e-07
EFNB2-EPHB2	1.6587e-07
SEMA6A-PLXNA4	8.29352e-08
WNT7B-FZD10	8.29352e-08

## Sheet: HDST_cancer_endothelial_to_epit
genes_list	delta_roc
ADM2-RAMP3	0.000270062
TIMP1-LRP1	0.000236467
PSAP-GPR37L1	0.000229183
PSAP-LRP1	0.00022819
PLAT-LRP1	0.000205374
ADCYAP1-RAMP3	0.000204
THBS1-ITGA5	0.000191838
TIMP1-CD63	0.000183643
TIMP1-ITGB1	0.000182723
C3-C5AR2	0.000181841
HRAS-CAV1	0.000176819
ADAM15-ITGAV	0.000176223
APOE-SCARB1	0.00017521
LAMA5-ITGB4	0.000170998
MFGE8-ITGB1	0.000170333
MFGE8-ITGAV	0.000167729
PSAP-GPR37	0.000166812
APOE-LRP6	0.00015557
C3-ITGB2	0.000155272
LAMA1-ITGB4	0.000151263
COL1A2-ITGB1	0.000151196
COL1A2-ITGA2	0.000150638
C3-CD46	0.000147248
COMP-CD36	0.000147172
BGN-P2RX7	0.000144534
APOE-ABCA1	0.000142819
ADAM15-ITGB1	0.000142602
LGALS3BP-ITGB1	0.000136853
HSP90B1-PPARG	0.000134947
POSTN-ITGA5	0.000132225
MFGE8-PDGFRB	0.00012764
IGF1-INSR	0.000127562
PODXL2-SELL	0.000125788
SEMA3C-PLXND1	0.000122178
THBS1-ITGA3	0.000121747
SEMA3F-PLXNA3	0.000118854
MFGE8-ITGB5	0.000118623
APOE-LRP5	0.0001182
APOE-SORL1	0.000113308
EFNA1-EPHA6	0.000106322
HSPA1B-LRP1	0.000105179
LAMA5-BCAM	0.000103953
ANGPT2-ITGA5	0.000103953
C3-LRP1	0.000103172
TGFB3-ENG	0.00010246
APOE-LDLR	0.000102067
LGALS3-ITGB4	0.000100655
APOE-SDC1	0.000100554
S100A4-ERBB2	9.84823e-05
BGN-P2RX4	9.78574e-05
CCN2-ITGA5	9.75595e-05
LAMA2-ITGB4	9.6194e-05
COMP-ITGA7	9.59163e-05
AGTRAP-RACK1	9.56502e-05
BSG-CAV1	9.40678e-05
COL1A1-ITGB1	9.344e-05
IGF1-IGF1R	9.24738e-05
CD14-ITGB1	9.23002e-05
NLGN1-NRXN1	8.97892e-05
ICAM1-ITGB2	8.93553e-05
APOE-LRP1	8.9011e-05
MMP2-ITGAV	8.88982e-05
SEMA3E-PLXND1	8.83196e-05
VWF-LRP1	8.68876e-05
EFNB2-EPHA6	8.6312e-05
ADAM17-ITGA5	8.54441e-05
CALR-LRP1	8.23285e-05
ICAM1-AHR	8.07866e-05
IGFBP5-CAV1	8.07779e-05
BSG-ITGB2	8.02369e-05
TLN1-ITGB2	7.92244e-05
SEMA4G-PLXNB2	7.87905e-05
EFNB1-EPHA6	7.80441e-05
CD14-ITGB2	7.76854e-05
THBS1-PTPRJ	7.67655e-05
PDGFB-LRP1	7.60654e-05
C3-CD81	7.57153e-05
FN1-ITGA5	7.53017e-05
MMP2-SDC2	7.52785e-05
THBS1-CD36	7.50644e-05
ICAM1-ITGAL	7.42139e-05
APP-NCSTN	7.3213e-05
HSP90B1-LRP1	7.3213e-05
MMP2-ITGB1	7.28311e-05
THBS1-ITGA1	7.22121e-05
ADAM17-ITGB6	7.15525e-05
SLIT3-ROBO2	7.04358e-05
ICAM1-ITGAV	7.00019e-05
NRG1-ERBB2	6.98225e-05
CDH1-ITGAE	6.95795e-05
JAG2-NOTCH2	6.85034e-05
THBS1-ITGAV	6.77628e-05
GRN-TNFRSF1A	6.67532e-05
CCN2-LRP1	6.63684e-05
HPX-LRP1	6.62469e-05
GNAI2-IGF1R	6.61891e-05
THBS1-ITGB1	6.56337e-05
ADAM10-ERBB2	6.50493e-05
IGF1-ITGAV	6.49914e-05
GNAI2-CAV1	6.45806e-05
THBS1-SDC1	6.34871e-05
SEMA6C-PLXNA1	6.32094e-05
APP-NOTCH2	6.29953e-05
ADAM17-NECTIN4	6.29896e-05
JAG1-NOTCH2	6.27176e-05
ADCYAP1-VIPR1	6.25036e-05
SERPINE1-LRP1B	6.22837e-05
CCL26-CX3CR1	6.21911e-05
LGALS3-ITGA3	6.2087e-05
ADCYAP1-VIPR2	6.14911e-05
PDGFB-PDGFRB	5.979e-05
ADAM12-SDC4	5.91999e-05
ADAM17-NOTCH2	5.87312e-05
THBS1-SCARB2	5.81237e-05
APP-CAV1	5.76146e-05
ADAM10-TSPAN17	5.5902e-05
MIF-ACKR3	5.56532e-05
CDH1-PTPRJ	5.45829e-05
COL18A1-ITGB5	5.45655e-05
HSP90AA1-LRP1	5.43804e-05
APP-LRP1	5.40679e-05
SLIT3-ROBO1	5.3715e-05
PSEN1-NCSTN	5.36051e-05
LAMA1-ITGA7	5.35183e-05
CCN1-ITGAV	5.30381e-05
JAG2-NOTCH3	5.27835e-05
EGFL7-NOTCH2	5.18925e-05
MDK-LRP6	5.09031e-05
THBS1-ITGA2	5.05849e-05
TLN1-ITGAL	4.95319e-05
FGF12-FGFR1	4.94798e-05
BSG-SLC16A7	4.81491e-05
MMP9-LRP1	4.79582e-05
GPC3-CD81	4.7935e-05
MDK-ALK	4.74664e-05
PSEN1-NOTCH2	4.65406e-05
JAG1-NOTCH3	4.57422e-05
TLN1-ITGB1	4.49206e-05
CDH1-PTPRM	4.40528e-05
SEMA4D-PLXNB1	4.40007e-05
FGF14-FGFR1	4.3992e-05
ADAM10-LRP1	4.37751e-05
ADAM17-ITGA6	4.37461e-05
EBI3-IL6ST	4.36709e-05
ANGPT2-ITGB2	4.31444e-05
LYPD3-AGR2	4.29274e-05
TGM2-SDC4	4.28956e-05
APOE-TREM2	4.28609e-05
CALM1-KCNN4	4.26729e-05
CALM3-GRM7	4.12988e-05
COL8A1-ITGA2	4.12756e-05
MMP9-ITGB2	4.07954e-05
ADAM10-NOTCH3	4.07144e-05
LGALS8-ITGA3	3.95688e-05
EGFL7-NOTCH3	3.91233e-05
ANGPT1-ITGA5	3.8915e-05
GDF5-BMPR2	3.89034e-05
COMP-NOTCH3	3.84059e-05
FADD-TRADD	3.81687e-05
APP-LRP6	3.74744e-05
COL3A1-ITGB1	3.67685e-05
GRN-SORT1	3.6404e-05
COL4A6-ITGB1	3.60164e-05
SLIT3-PLXNA1	3.55072e-05
VCAM1-ITGB2	3.54609e-05
EFNB2-EPHB4	3.4946e-05
WNT7B-FZD10	3.49402e-05
FN1-ITGB1	3.48361e-05
FN1-COL13A1	3.47377e-05
SEMA4C-PLXNB2	3.43153e-05
MDK-LRP1	3.42054e-05
ADAM10-AXL	3.37136e-05
FADD-TNFRSF1A	3.36789e-05
GNAI2-C5AR1	3.23366e-05
CDH1-IGF1R	3.18564e-05
LGALS3-ITGB1	3.18361e-05
FGF10-FGFR1	3.18043e-05
LAMB1-ITGA6	3.1434e-05
SERPINE2-PLAUR	3.1382e-05
NLGN1-NRXN3	3.13415e-05
ADA-ADORA1	3.05546e-05
APP-LRP10	3.04157e-05
THBS1-LRP1	3.02885e-05
GDF5-BMPR1B	3.00744e-05
GAS6-AXL	3.0057e-05
ADAM17-CD9	2.99587e-05
GNG5-KCNJ6	2.99413e-05
CALM1-KCNQ3	2.94727e-05
VCL-ALK	2.94032e-05
VWF-ITGAV	2.93685e-05
COL18A1-GPC1	2.86395e-05
COL4A5-ITGB1	2.83763e-05
ADAM17-TNFRSF1A	2.7789e-05
LAMA2-ITGA7	2.77022e-05
SEMA4D-PLXNB2	2.72799e-05
COMP-ITGAV	2.72741e-05
SEMA4D-ERBB2	2.67591e-05
DSCAM-DCC	2.64756e-05
SEMA3C-PLXNB1	2.62818e-05
VEGFA-SDC2	2.6007e-05
NCAM1-FGFR1	2.57813e-05
LAMA2-ITGA2	2.53706e-05
THBS1-ITGB6	2.53011e-05
MIF-CD74	2.47688e-05
LAMB1-ITGB1	2.463e-05
WNT7B-ADGRA2	2.42018e-05
DRAXIN-DCC	2.41555e-05
HTRA2-CD40	2.41208e-05
MDK-ITGB1	2.36059e-05
GAS6-MERTK	2.35509e-05
COL4A3-ITGB1	2.33282e-05
CCN2-LRP6	2.33224e-05
CTF1-IL6ST	2.29463e-05
LTB-LTBR	2.29e-05
VCAM1-ITGB1	2.22376e-05
CALM1-MYLK	2.17226e-05
FGF14-FGFR2	2.16619e-05
POSTN-ITGAV	2.10833e-05
VEGFA-GPC1	2.093e-05
LTB-CD40	2.07824e-05
VEGFA-ITGAV	2.07651e-05
SERPINE1-PLAUR	2.06436e-05
HSPG2-COL13A1	2.05394e-05
MMP9-EPHB2	2.02328e-05
SERPINE1-LRP1	2.01113e-05
APOE-SDC4	1.96455e-05
CAMP-P2RX7	1.90641e-05
GDF5-ROR2	1.89426e-05
FGF10-FGFR2	1.88384e-05
LAMA1-ITGA2	1.82714e-05
PTMA-VIPR1	1.81904e-05
HMGB1-ITGAV	1.79532e-05
GAS6-TYRO3	1.77941e-05
SEMA3C-PLXNA4	1.74209e-05
SEMA6A-PLXNA4	1.72763e-05
EFNB1-EPHA5	1.72068e-05
ANGPT2-ITGB1	1.69291e-05
ADAM17-ITGB1	1.67903e-05
LAMA1-ITGB1	1.67556e-05
POSTN-ITGB1	1.6608e-05
DKK2-LRP6	1.65588e-05
APP-SORL1	1.59861e-05
EFNB1-EPHB2	1.58241e-05
COL4A2-ITGB1	1.57778e-05
CX3CL1-ITGB1	1.56273e-05
HSPG2-ITGB1	1.56042e-05
LGALS3-MERTK	1.55405e-05
IGFBP4-LRP6	1.48752e-05
PSEN1-EPHB2	1.48694e-05
WNT7B-LRP5	1.45454e-05
VWF-ITGA2	1.45396e-05
HSPG2-PTPRS	1.45165e-05
GNB1-KCNJ6	1.45107e-05
FN1-ITGA3	1.42966e-05
SEMA3E-PLXNA1	1.3018e-05
ADAM17-GHR	1.29688e-05
CCN2-FGFR2	1.26245e-05
ADAM12-TGFBR2	1.20575e-05
PSEN1-ERBB4	1.19997e-05
APP-TSPAN15	1.19476e-05
ADAM17-APLP2	1.14095e-05
ADAM10-TSPAN15	1.13054e-05
SEMA4D-CD72	1.05995e-05
ADAM17-ERBB4	1.05532e-05
LGALS9-CD40	1.04491e-05
ADAM12-ITGB1	1.03334e-05
CALM1-SELL	9.79529e-06
ADAM10-CADM1	9.7085e-06
CALM3-MYLK	9.29772e-06
SRPX2-PLAUR	9.20514e-06
ADAM10-ITGAV	9.17043e-06
EFNB1-EPHB4	9.13571e-06
CDH1-FGFR1	9.01132e-06
APP-TSPAN12	8.81171e-06
SEMA3A-PLXNA4	8.64971e-06
FGF12-FGFR2	8.56292e-06
CCN1-ITGB2	8.42985e-06
ADAM17-RHBDF2	8.35753e-06
CX3CL1-ITGAV	8.34596e-06
EFNA1-EPHA5	8.34306e-06
IL18-IL18R1	8.29099e-06
CALM1-CACNA1C	8.25049e-06
PLTP-ABCA1	8.17528e-06
PTPN6-CD22	8.11742e-06
GDF15-TGFBR2	8.00749e-06
CD6-ALCAM	7.96699e-06
SPINT1-ST14	7.86863e-06
VEGFA-AXL	7.85417e-06
EGFL7-ITGAV	7.69506e-06
EFNA1-EPHA8	7.69217e-06
SEMA3B-PLXNA1	7.3132e-06
SEMA6B-PLXNA4	7.06441e-06
APP-CD74	6.85612e-06
COL8A1-ITGA1	6.7433e-06
APP-TRPC6	6.66519e-06
ADAM17-CD40	6.42798e-06
PSEN1-NOTCH3	6.19655e-06
CX3CL1-CX3CR1	5.83205e-06
COL4A3-ITGA2	5.83205e-06
CALM3-KCNQ3	5.67583e-06
APP-SORCS1	5.5254e-06
GPC3-IGF1R	5.51094e-06
ADAMTS3-CCBE1	4.88318e-06
ANGPT2-ITGAV	4.65175e-06
GNB2-KCNJ6	4.57654e-06
WNT10B-LRP6	4.54182e-06
PSEN1-NECTIN1	4.53604e-06
LAMA2-ITGB1	4.07896e-06
SELPLG-SELL	3.85332e-06
NRG1-ERBB4	3.73181e-06
SEMA3A-PLXNA1	3.59006e-06
TGFB3-TGFBR2	2.69906e-06
LAMA1-ITGA1	2.38084e-06
LCN2-SLC22A17	2.05973e-06
NRG2-ERBB4	1.67208e-06
ADAM10-TSPAN14	1.43776e-06
LTB-TNFRSF1A	1.42908e-06
FBN1-ITGAV	1.41173e-06
APP-DCC	9.72008e-07
HSP90B1-LRP6	8.01328e-07
NRG3-ERBB4	5.09147e-07
EFNB2-EPHB2	2.19859e-07
VEGFA-PTPRB	1.79359e-07

## Sheet: HDST_cancer_endothelial_to_stro
genes_list	delta_roc
PSAP-LRP1	0.000383617
PSAP-GPR37	0.000318355
ADM2-RAMP3	0.000309276
PSAP-GPR37L1	0.000279691
ADCYAP1-RAMP3	0.000257594
MFGE8-ITGAV	0.000247739
HRAS-CAV1	0.000247739
MFGE8-ITGB1	0.000246691
TIMP1-LRP1	0.000239358
MFGE8-ITGB5	0.000239048
PLAT-LRP1	0.000229464
NRG1-ERBB2	0.000226825
TIMP1-ITGB1	0.0002186
SPINT1-ST14	0.000216155
MFGE8-PDGFRB	0.000209986
IGF1-INSR	0.000205912
TIMP1-CD63	0.000203545
ICAM1-ITGB2	0.000198618
S100A4-ERBB2	0.000198307
ADAM10-ERBB2	0.000197105
SEMA4D-ERBB2	0.000196057
APOE-SCARB1	0.000194505
C3-CD81	0.000189849
ADAM15-ITGAV	0.000180033
THBS1-ITGA5	0.000167345
APOE-LRP6	0.000164357
APOE-LRP5	0.000163407
APOE-LDLR	0.00015811
APOE-TREM2	0.000155588
COL1A2-ITGA2	0.000155084
EFNA1-EPHA6	0.000154386
APOE-SORL1	0.000151825
C3-CD46	0.000150001
C3-C5AR2	0.000149574
SEMA3F-PLXNA3	0.000146354
ADAM15-ITGB1	0.000143987
CCL26-CX3CR1	0.000140612
APOE-ABCA1	0.000136732
EGFL7-NOTCH2	0.000134714
ADCYAP1-VIPR1	0.000134675
COL1A2-ITGB1	0.000131144
ADAM17-ITGA5	0.000123695
JAG2-NOTCH2	0.000120474
CD14-ITGB2	0.000119233
TLN1-ITGB2	0.000119194
APOE-LRP1	0.000118728
LGALS3BP-ITGB1	0.000117312
COMP-ITGAV	0.000116245
HSPA1B-LRP1	0.00011578
THBS1-CD36	0.000114887
ADAM17-NOTCH2	0.000112404
APOE-SDC1	0.000111783
PTMA-VIPR1	0.00011124
MMP2-ITGB1	0.00011027
ADA-ADORA1	0.000107476
BGN-P2RX7	0.000106235
ANGPT2-ITGB2	0.000101928
MMP2-SDC2	0.000100841
APOE-SDC4	0.000100783
CALR-LRP1	9.97551e-05
LAMA5-ITGB4	9.92895e-05
CALM3-GRM7	9.77375e-05
COL3A1-ITGB1	9.62631e-05
HPX-LRP1	9.61467e-05
JAG1-NOTCH2	9.56423e-05
VCAM1-ITGB2	9.51767e-05
ICAM1-ITGAV	9.38963e-05
THBS1-ITGA3	9.38575e-05
EFNB2-EPHA6	9.38575e-05
NLGN1-NRXN1	9.33919e-05
ANGPT2-ITGA5	9.32367e-05
TGFB3-ENG	9.21115e-05
C3-LRP1	9.17623e-05
SEMA3E-PLXND1	9.16071e-05
ICAM1-AHR	8.96671e-05
PODXL2-SELL	8.90075e-05
POSTN-ITGA5	8.64079e-05
EFNB1-EPHA6	8.57095e-05
AGTRAP-RACK1	8.52827e-05
APP-NCSTN	8.52439e-05
GNAI2-C5AR1	8.43514e-05
MMP9-ITGB2	8.41574e-05
HSP90AA1-LRP1	8.39246e-05
SEMA3C-PLXND1	8.38082e-05
ICAM1-ITGAL	8.30322e-05
CD6-ALCAM	8.27994e-05
PSEN1-NOTCH2	8.27218e-05
CCN2-ITGA5	8.26442e-05
MMP2-ITGAV	8.14026e-05
BSG-ITGB2	8.12862e-05
NLGN1-NRXN3	8.03938e-05
APP-NOTCH2	7.99282e-05
CCN2-LRP1	7.81434e-05
COMP-ITGA7	7.79494e-05
IGF1-IGF1R	7.79106e-05
ADAM10-LRP1	7.69794e-05
APP-LRP1	7.67078e-05
HSP90B1-LRP1	7.46514e-05
GNAI2-IGF1R	7.36814e-05
CDH1-PTPRJ	7.2789e-05
LAMA2-ITGB4	7.20518e-05
SEMA4G-PLXNB2	7.17802e-05
PSEN1-NCSTN	7.15862e-05
IGFBP4-LRP6	6.9879e-05
IGF1-ITGAV	6.9297e-05
VWF-LRP1	6.91418e-05
PDGFB-LRP1	6.87926e-05
SLIT3-ROBO1	6.74734e-05
SEMA4D-PLXNB1	6.7163e-05
THBS1-SCARB2	6.69302e-05
COMP-NOTCH3	6.68526e-05
LAMA1-ITGB4	6.5999e-05
THBS1-PTPRJ	6.4447e-05
FN1-ITGA5	6.41754e-05
SLIT3-PLXNA1	6.39814e-05
CDH1-ITGAE	6.33606e-05
THBS1-SDC1	6.31666e-05
CDH1-FGFR1	6.3089e-05
ANGPT1-ITGA5	6.2895e-05
VWF-ITGA2	6.10714e-05
ADAM10-NOTCH3	6.05282e-05
COL18A1-ITGB5	6.04506e-05
LGALS3-ITGA3	5.96358e-05
EFNB2-EPHB4	5.8627e-05
EGFL7-NOTCH3	5.7851e-05
SERPINE1-LRP1	5.63378e-05
ADAM12-SDC4	5.50574e-05
HSPG2-ITGB1	5.47082e-05
ADAM17-CD9	5.45142e-05
ADCYAP1-VIPR2	5.2419e-05
SERPINE2-PLAUR	5.23802e-05
CDH1-PTPRM	5.11386e-05
CCN1-ITGAV	5.07893e-05
COL8A1-ITGA2	5.05953e-05
LGALS3-ITGB4	5.05177e-05
CDH1-IGF1R	5.04401e-05
THBS1-ITGAV	5.00909e-05
FGF12-FGFR2	4.98969e-05
THBS1-ITGA2	4.96641e-05
THBS1-ITGB1	4.94313e-05
MDK-LRP1	4.91597e-05
SEMA3E-PLXNA1	4.89657e-05
DKK2-LRP6	4.89657e-05
ADAM17-ITGB6	4.86941e-05
EFNB1-EPHB4	4.85777e-05
BGN-P2RX4	4.70645e-05
FGF14-FGFR2	4.65213e-05
EFNB1-EPHB2	4.61721e-05
MMP9-LRP1	4.59005e-05
COL1A1-ITGB1	4.55513e-05
CALM1-KCNN4	4.53961e-05
FGF12-FGFR1	4.52409e-05
FN1-COL13A1	4.52021e-05
COL4A5-ITGB1	4.38247e-05
GNB1-KCNJ6	4.32621e-05
VEGFA-GPC1	4.31457e-05
JAG1-NOTCH3	4.28353e-05
IGFBP5-CAV1	4.24861e-05
THBS1-ITGA1	4.20981e-05
LAMA1-ITGA7	4.11669e-05
SEMA3C-PLXNB1	4.03909e-05
CALM3-MYLK	4.03133e-05
GNG5-KCNJ6	3.94985e-05
ADAM17-ITGA6	3.94209e-05
GNAI2-CAV1	3.84315e-05
APP-TSPAN15	3.82181e-05
LGALS8-ITGA3	3.79465e-05
ADAM12-TGFBR2	3.74033e-05
PSEN1-NECTIN1	3.67049e-05
JAG2-NOTCH3	3.66273e-05
CCN2-FGFR2	3.64721e-05
THBS1-ITGB6	3.64721e-05
LAMB1-ITGA6	3.63945e-05
EFNB1-EPHA5	3.62393e-05
LYPD3-AGR2	3.58125e-05
FGF10-FGFR2	3.56573e-05
GPC3-IGF1R	3.55797e-05
LTB-LTBR	3.55409e-05
MIF-ACKR3	3.54245e-05
LTB-TNFRSF1A	3.50753e-05
TLN1-ITGAL	3.48037e-05
CD14-ITGB1	3.44933e-05
SLIT3-ROBO2	3.44545e-05
ADAM10-TSPAN15	3.39889e-05
C3-ITGB2	3.29801e-05
SEMA4D-PLXNB2	3.19325e-05
GPC3-CD81	3.17385e-05
SERPINE1-LRP1B	3.16221e-05
MMP9-EPHB2	3.15833e-05
SELPLG-SELL	3.14281e-05
EFNA1-EPHA8	3.11177e-05
HMGB1-ITGAV	3.00701e-05
FGF14-FGFR1	2.99537e-05
SEMA6C-PLXNA1	2.94881e-05
PSEN1-NOTCH3	2.94881e-05
POSTN-ITGB1	2.92553e-05
GDF5-BMPR2	2.91389e-05
COMP-CD36	2.91001e-05
GNB2-KCNJ6	2.88479e-05
NRG1-ERBB4	2.81689e-05
NRG2-ERBB4	2.79361e-05
LGALS9-CD40	2.74317e-05
HSPG2-COL13A1	2.71601e-05
COL4A3-ITGA2	2.71213e-05
LAMA1-ITGA1	2.70825e-05
LAMA2-ITGA2	2.70437e-05
LAMA1-ITGA2	2.68109e-05
VEGFA-SDC2	2.61901e-05
APP-SORCS1	2.59961e-05
CALM1-CACNA1C	2.56081e-05
THBS1-LRP1	2.52977e-05
VWF-ITGAV	2.48321e-05
CALM1-KCNQ3	2.43665e-05
CALM3-KCNQ3	2.39009e-05
CALM1-MYLK	2.36681e-05
FGF10-FGFR1	2.35905e-05
EFNB2-EPHB2	2.32801e-05
LAMA2-ITGB1	2.32413e-05
FN1-ITGB1	2.26981e-05
LGALS3-MERTK	2.26593e-05
HSPG2-PTPRS	2.25429e-05
LCN2-SLC22A17	2.21549e-05
GDF5-ROR2	2.19997e-05
SEMA3B-PLXNA1	2.14177e-05
MDK-ALK	2.12237e-05
SEMA3A-PLXNA1	2.08745e-05
LAMA5-BCAM	2.08745e-05
LAMB1-ITGB1	2.04477e-05
ADAM10-AXL	2.00209e-05
TGM2-SDC4	1.99045e-05
GAS6-AXL	1.99045e-05
SEMA6B-PLXNA4	1.98269e-05
EFNA1-EPHA5	1.98269e-05
APP-LRP6	1.95941e-05
APP-LRP10	1.92837e-05
VEGFA-ITGAV	1.83913e-05
ADAM17-TNFRSF1A	1.83137e-05
COL8A1-ITGA1	1.76929e-05
PTPN6-CD22	1.76541e-05
CCN2-LRP6	1.76153e-05
SERPINE1-PLAUR	1.74601e-05
TGFB3-TGFBR2	1.73437e-05
TLN1-ITGB1	1.71885e-05
MDK-ITGB1	1.67616e-05
LAMA1-ITGB1	1.6684e-05
ADAM17-RHBDF2	1.63348e-05
GDF15-TGFBR2	1.60244e-05
WNT10B-LRP6	1.56364e-05
CAMP-P2RX7	1.552e-05
EGFL7-ITGAV	1.51708e-05
NRG3-ERBB4	1.47828e-05
PDGFB-PDGFRB	1.45112e-05
ADAMTS3-CCBE1	1.40068e-05
COL4A6-ITGB1	1.39292e-05
FADD-TRADD	1.3774e-05
LGALS3-ITGB1	1.3774e-05
CX3CL1-CX3CR1	1.36576e-05
ADAM17-ITGB1	1.32696e-05
WNT7B-ADGRA2	1.32696e-05
ADAM10-ITGAV	1.30368e-05
CX3CL1-ITGAV	1.28816e-05
APP-DCC	1.261e-05
DRAXIN-DCC	1.2416e-05
CCN1-ITGB2	1.2028e-05
GRN-SORT1	1.14848e-05
MIF-CD74	1.13684e-05
GRN-TNFRSF1A	1.09804e-05
FN1-ITGA3	1.07476e-05
NCAM1-FGFR1	1.067e-05
FBN1-ITGAV	1.05536e-05
WNT7B-FZD10	1.0476e-05
ANGPT2-ITGAV	1.00104e-05
ADAM17-GHR	9.85523e-06
SRPX2-PLAUR	8.84643e-06
CX3CL1-ITGB1	8.53603e-06
ADAM10-CADM1	8.49723e-06
VCL-ALK	8.18682e-06
WNT7B-LRP5	8.14802e-06
PLTP-ABCA1	7.99282e-06
COL18A1-GPC1	7.83762e-06
HSP90B1-LRP6	7.13922e-06
PSEN1-EPHB2	7.13922e-06
VCAM1-ITGB1	7.02282e-06
HSP90B1-PPARG	7.02282e-06
EBI3-IL6ST	6.71242e-06
VEGFA-AXL	6.71242e-06
APP-TRPC6	5.97522e-06
GAS6-MERTK	5.43202e-06
ADAM17-CD40	5.23802e-06
GDF5-BMPR1B	4.85001e-06
ADAM17-NECTIN4	4.61721e-06
DSCAM-DCC	4.42321e-06
FADD-TNFRSF1A	4.38441e-06
VEGFA-PTPRB	4.11281e-06
BSG-CAV1	3.91881e-06
SEMA3C-PLXNA4	3.76361e-06
POSTN-ITGAV	3.41441e-06
MDK-LRP6	3.37561e-06
APP-SORL1	3.33681e-06
ADAM10-TSPAN17	3.29801e-06
COL4A2-ITGB1	3.14281e-06
BSG-SLC16A7	3.02641e-06
IL18-IL18R1	2.98761e-06
CTF1-IL6ST	2.79361e-06
ANGPT2-ITGB1	2.59961e-06
SEMA4C-PLXNB2	2.38621e-06
SEMA4D-CD72	2.09521e-06
ADAM17-APLP2	2.09521e-06
APP-CAV1	2.09521e-06
HTRA2-CD40	1.97881e-06
ADAM17-ERBB4	1.78481e-06
COL4A3-ITGB1	1.78481e-06
APP-CD74	1.74601e-06
GAS6-TYRO3	1.70721e-06
PSEN1-ERBB4	1.3192e-06
CALM1-SELL	1.3192e-06
SEMA6A-PLXNA4	1.0476e-06
APP-TSPAN12	1.0088e-06
ADAM10-TSPAN14	9.31203e-07
LAMA2-ITGA7	5.04401e-07
LTB-CD40	1.94001e-07
ADAM12-ITGB1	1.552e-07
SEMA3A-PLXNA4	1.552e-07

## Sheet: HDST_cancer_epithelial_to_Bcell
genes_list	delta_roc
ADM2-RAMP3	0.000277319
ADCYAP1-RAMP3	0.000248773
PLAT-LRP1	0.000238214
APOE-SCARB1	0.000223174
SEMA3F-PLXNA3	0.00020775
ADAM15-ITGB1	0.000201952
PSAP-LRP1	0.000199527
APOE-LRP5	0.000191819
ADAM15-ITGAV	0.000184839
APOE-LDLR	0.000181616
APOE-TREM2	0.000178991
APOE-ABCA1	0.000171688
TIMP1-LRP1	0.00017066
APOE-SDC4	0.000153731
POSTN-ITGA5	0.000151594
PTPN6-CD22	0.000151097
APOE-SORL1	0.000146976
ADAM17-NECTIN4	0.000145283
COL18A1-GPC1	0.000145065
VEGFA-GPC1	0.000144238
THBS1-SCARB2	0.000138059
PSAP-GPR37	0.000135903
ANGPT1-ITGA5	0.000130452
APOE-SDC1	0.000128316
APP-CD74	0.000125143
APOE-LRP6	0.000124579
HSPA1B-LRP1	0.000124248
THBS1-ITGA5	0.000122936
HRAS-CAV1	0.000120629
PDGFB-LRP1	0.000119508
ADA-ADORA1	0.000117937
C3-CD46	0.000117853
TIMP1-ITGB1	0.000116461
ANGPT2-ITGA5	0.000111583
GPC3-IGF1R	0.000111558
CCN2-ITGA5	0.000111014
EFNB2-EPHA6	0.000107896
MMP9-LRP1	0.000101827
SPINT1-ST14	9.91931e-05
BSG-CAV1	9.87835e-05
APP-LRP1	9.78471e-05
HSP90B1-LRP1	9.64259e-05
PSAP-GPR37L1	9.61208e-05
EFNB2-EPHB4	9.60664e-05
TGFB3-ENG	9.5523e-05
NLGN1-NRXN1	9.43693e-05
APP-CAV1	9.30651e-05
GRN-SORT1	9.28227e-05
APP-SORCS1	9.26889e-05
HPX-LRP1	9.1669e-05
ADAM12-SDC4	9.14015e-05
EFNB1-EPHA6	9.12761e-05
ADAM17-ITGA5	9.07577e-05
HSPG2-PTPRS	9.02603e-05
FGF12-FGFR1	8.98674e-05
CALR-LRP1	8.86468e-05
THBS1-LRP1	8.80992e-05
EFNB1-EPHB4	8.73719e-05
TIMP1-CD63	8.70207e-05
EFNA1-EPHA6	8.6795e-05
MDK-LRP1	8.56079e-05
COMP-NOTCH3	8.52191e-05
HSP90AA1-LRP1	8.45963e-05
NCAM1-FGFR1	8.39609e-05
FGF14-FGFR1	8.01571e-05
MIF-CD74	7.9413e-05
CDH1-FGFR1	7.9296e-05
FGF10-FGFR1	7.91455e-05
CCN2-LRP1	7.74651e-05
FN1-ITGB1	7.58599e-05
LGALS3-ITGA3	7.41796e-05
MFGE8-ITGB5	7.41127e-05
WNT7B-FZD10	7.4004e-05
IGFBP5-CAV1	7.36905e-05
SEMA3E-PLXND1	7.16966e-05
SEMA4C-PLXNB2	7.12702e-05
APOE-LRP1	6.98866e-05
ADAM17-APLP2	6.94979e-05
COMP-ITGAV	6.84194e-05
VWF-LRP1	6.80432e-05
ADAM10-LRP1	6.77882e-05
C3-ITGB2	6.65384e-05
SELPLG-SELL	6.60953e-05
GNAI2-CAV1	6.43104e-05
AGTRAP-RACK1	6.38506e-05
LAMA5-BCAM	6.33365e-05
TGM2-SDC4	6.25506e-05
HSP90B1-PPARG	6.00593e-05
CALM1-SELL	5.9357e-05
CDH1-IGF1R	5.63808e-05
SEMA3C-PLXND1	5.63139e-05
COL18A1-ITGB5	5.61049e-05
BSG-ITGB2	5.56451e-05
FN1-ITGA5	5.55615e-05
LAMA2-ITGB4	5.53442e-05
POSTN-ITGB1	5.39062e-05
COL8A1-ITGA2	5.31705e-05
BGN-P2RX4	5.28863e-05
LTB-LTBR	5.28612e-05
DKK2-LRP6	5.2138e-05
SEMA4G-PLXNB2	5.07126e-05
SERPINE1-LRP1	5.03197e-05
IGFBP4-LRP6	5.01107e-05
GDF5-BMPR1B	4.97261e-05
ADCYAP1-VIPR2	4.9676e-05
WNT10B-LRP6	4.92747e-05
COMP-CD36	4.90699e-05
MIF-ACKR3	4.8631e-05
HSPG2-COL13A1	4.8585e-05
THBS1-ITGA3	4.85641e-05
SEMA4D-PLXNB2	4.82464e-05
COL1A1-ITGB1	4.76068e-05
BSG-SLC16A7	4.66789e-05
CCN1-ITGAV	4.6449e-05
JAG1-NOTCH2	4.59975e-05
ICAM1-ITGB2	4.58721e-05
COL8A1-ITGA1	4.522e-05
ADAM17-NOTCH2	4.47101e-05
HSP90B1-LRP6	4.43422e-05
PSEN1-NECTIN1	4.43088e-05
S100A4-ERBB2	4.42168e-05
GRN-TNFRSF1A	4.35814e-05
COMP-ITGA7	4.35522e-05
SERPINE1-LRP1B	4.30798e-05
GNB2-KCNJ6	4.30506e-05
C3-C5AR2	4.29753e-05
GAS6-TYRO3	4.25949e-05
APP-SORL1	4.14245e-05
HSPG2-ITGB1	4.06052e-05
LTB-CD40	3.99113e-05
LAMB1-ITGB1	3.9857e-05
ADAM17-ERBB4	3.9301e-05
ADAM17-TNFRSF1A	3.9301e-05
GNAI2-IGF1R	3.85695e-05
ADAM17-ITGB1	3.75412e-05
MFGE8-ITGB1	3.66718e-05
NRG1-ERBB4	3.60657e-05
COL4A6-ITGB1	3.59403e-05
ADAM10-ERBB2	3.58817e-05
ANGPT2-ITGB1	3.58734e-05
SEMA3E-PLXNA1	3.58149e-05
ADAM10-TSPAN17	3.56644e-05
LGALS3-ITGB4	3.52965e-05
APP-TRPC6	3.51168e-05
ADAM17-GHR	3.48033e-05
CCN1-ITGB2	3.40759e-05
GNAI2-C5AR1	3.39589e-05
CALM3-KCNQ3	3.35994e-05
THBS1-ITGA1	3.34573e-05
LGALS9-CD40	3.3148e-05
CD14-ITGB1	3.25293e-05
MFGE8-PDGFRB	3.25042e-05
GAS6-MERTK	3.23956e-05
ADAMTS3-CCBE1	3.21113e-05
LYPD3-AGR2	3.20862e-05
FN1-COL13A1	3.1919e-05
IL18-IL18R1	3.18689e-05
GAS6-AXL	3.17602e-05
PDGFB-PDGFRB	3.0757e-05
CALM3-MYLK	3.04978e-05
TLN1-ITGB1	3.0456e-05
PSEN1-NCSTN	3.02972e-05
COL3A1-ITGB1	3.02303e-05
C3-CD81	2.99293e-05
LAMA2-ITGA2	2.962e-05
THBS1-SDC1	2.95615e-05
ADAM17-ITGB6	2.91853e-05
SEMA6C-PLXNA1	2.88843e-05
POSTN-ITGAV	2.88383e-05
TLN1-ITGB2	2.83325e-05
THBS1-ITGA2	2.7739e-05
SEMA4D-ERBB2	2.76888e-05
CCN2-LRP6	2.73126e-05
JAG2-NOTCH2	2.70785e-05
SLIT3-PLXNA1	2.60335e-05
COL1A2-ITGB1	2.5929e-05
CALM1-CACNA1C	2.5883e-05
IGF1-INSR	2.5465e-05
ADAM12-TGFBR2	2.49049e-05
THBS1-ITGB1	2.48798e-05
EGFL7-NOTCH2	2.48672e-05
CAMP-P2RX7	2.48213e-05
ADAM17-CD9	2.47293e-05
COL4A3-ITGA2	2.45705e-05
LGALS3BP-ITGB1	2.44283e-05
VCAM1-ITGB1	2.43615e-05
SLIT3-ROBO2	2.42611e-05
ADAM17-CD40	2.40187e-05
CD14-ITGB2	2.3492e-05
MMP2-SDC2	2.33415e-05
LAMA1-ITGA2	2.28316e-05
GNB1-KCNJ6	2.26727e-05
GDF15-TGFBR2	2.25807e-05
VEGFA-ITGAV	2.22965e-05
COL4A5-ITGB1	2.22045e-05
CDH1-ITGAE	2.12431e-05
MDK-LRP6	2.10968e-05
EFNA1-EPHA5	2.10425e-05
VEGFA-SDC2	2.1009e-05
EFNA1-EPHA8	2.08753e-05
PLTP-ABCA1	2.05409e-05
ADAM10-NOTCH3	2.04155e-05
JAG1-NOTCH3	2.0382e-05
LAMA1-ITGB1	2.03235e-05
COL1A2-ITGA2	1.98386e-05
LAMA2-ITGB1	1.96965e-05
WNT7B-ADGRA2	1.93537e-05
CD6-ALCAM	1.93454e-05
APP-LRP6	1.91949e-05
TLN1-ITGAL	1.9011e-05
LGALS3-MERTK	1.88856e-05
THBS1-CD36	1.86515e-05
ADAM17-RHBDF2	1.84508e-05
IGF1-ITGAV	1.81164e-05
FADD-TRADD	1.79827e-05
CCN2-FGFR2	1.76733e-05
CALM1-MYLK	1.72135e-05
BGN-P2RX7	1.70547e-05
VEGFA-AXL	1.70045e-05
ADCYAP1-VIPR1	1.67872e-05
SEMA3C-PLXNB1	1.64444e-05
NRG1-ERBB2	1.63357e-05
HMGB1-ITGAV	1.62939e-05
SEMA3C-PLXNA4	1.61518e-05
CX3CL1-ITGB1	1.60766e-05
LAMB1-ITGA6	1.59344e-05
CX3CL1-ITGAV	1.53659e-05
FN1-ITGA3	1.52991e-05
SERPINE2-PLAUR	1.50315e-05
VWF-ITGAV	1.48058e-05
LAMA1-ITGA7	1.4555e-05
ADAM10-TSPAN14	1.45299e-05
ADAM12-ITGB1	1.43711e-05
MFGE8-ITGAV	1.43335e-05
FGF12-FGFR2	1.41286e-05
LAMA2-ITGA7	1.40785e-05
LAMA1-ITGA1	1.37274e-05
THBS1-ITGAV	1.36187e-05
EBI3-IL6ST	1.35769e-05
LAMA1-ITGB4	1.34473e-05
APP-NOTCH2	1.32592e-05
EGFL7-NOTCH3	1.25486e-05
GNG5-KCNJ6	1.25319e-05
CALM1-KCNN4	1.23312e-05
MDK-ALK	1.22142e-05
JAG2-NOTCH3	1.19634e-05
THBS1-ITGB6	1.19383e-05
EFNB2-EPHB2	1.17711e-05
SEMA4D-PLXNB1	1.17627e-05
SLIT3-ROBO1	1.17209e-05
ICAM1-AHR	1.17209e-05
DSCAM-DCC	1.15621e-05
COL4A3-ITGB1	1.12778e-05
MMP2-ITGB1	1.11859e-05
FADD-TNFRSF1A	1.09936e-05
LAMA5-ITGB4	9.94857e-06
CALM3-GRM7	9.94021e-06
VEGFA-PTPRB	9.92349e-06
MMP9-EPHB2	9.78973e-06
SEMA3B-PLXNA1	9.77301e-06
ADAM10-TSPAN15	9.64761e-06
ADAM10-AXL	9.60999e-06
NLGN1-NRXN3	9.1878e-06
CDH1-PTPRM	8.76143e-06
SEMA6B-PLXNA4	8.61931e-06
CX3CL1-CX3CR1	8.45211e-06
MMP2-ITGAV	8.2849e-06
APP-LRP10	8.16786e-06
SERPINE1-PLAUR	8.01738e-06
GPC3-CD81	7.89198e-06
IGF1-IGF1R	7.85018e-06
ICAM1-ITGAL	7.8251e-06
ADAM17-ITGA6	7.77493e-06
ICAM1-ITGAV	7.72477e-06
VCL-ALK	7.40709e-06
COL4A2-ITGB1	7.38201e-06
LGALS8-ITGA3	7.36529e-06
LTB-TNFRSF1A	7.25661e-06
GDF5-BMPR2	7.18136e-06
SEMA4D-CD72	7.1312e-06
SRPX2-PLAUR	7.12284e-06
THBS1-PTPRJ	6.98072e-06
SEMA6A-PLXNA4	6.41223e-06
SEMA3A-PLXNA4	6.39551e-06
ANGPT2-ITGAV	5.90226e-06
LCN2-SLC22A17	5.7267e-06
MMP9-ITGB2	5.60966e-06
PSEN1-NOTCH2	5.43409e-06
PSEN1-EPHB2	5.30869e-06
ANGPT2-ITGB2	5.16657e-06
TGFB3-TGFBR2	5.16657e-06
PTMA-VIPR1	4.91576e-06
GDF5-ROR2	4.63988e-06
APP-DCC	4.364e-06
PSEN1-ERBB4	4.32219e-06
CTF1-IL6ST	4.19679e-06
PODXL2-SELL	3.93763e-06
MDK-ITGB1	3.79133e-06
PSEN1-NOTCH3	3.74534e-06
NRG3-ERBB4	3.2939e-06
ADAM10-CADM1	3.02637e-06
FGF10-FGFR2	2.91769e-06
WNT7B-LRP5	2.73795e-06
SEMA3A-PLXNA1	2.50804e-06
EGFL7-ITGAV	2.42444e-06
APP-TSPAN15	2.21544e-06
EFNB1-EPHB2	2.16528e-06
EFNB1-EPHA5	2.15692e-06
DRAXIN-DCC	2.00643e-06
CALM1-KCNQ3	1.86431e-06
FGF14-FGFR2	1.79743e-06
CDH1-PTPRJ	1.78907e-06
C3-LRP1	1.69293e-06
NRG2-ERBB4	1.24566e-06
VCAM1-ITGB2	1.09518e-06
CCL26-CX3CR1	1.03666e-06
VWF-ITGA2	8.86175e-07
APP-TSPAN12	7.52413e-07
ADAM10-ITGAV	6.27011e-07
HTRA2-CD40	5.8521e-07
LGALS3-ITGB1	4.68168e-07
FBN1-ITGAV	3.42766e-07
APP-NCSTN	1.58843e-07

## Sheet: HDST_cancer_epithelial_to_endot
genes_list	delta_roc
SEMA3E-PLXND1	0.000269922
ADM2-RAMP3	0.000268191
ADCYAP1-RAMP3	0.000245102
ADAM17-CD40	0.000232469
SEMA3C-PLXND1	0.000232413
CD14-ITGB2	0.000230385
ICAM1-ITGB2	0.000219712
BSG-ITGB2	0.000218682
LGALS9-CD40	0.000216544
ADAM15-ITGB1	0.00021426
PSAP-GPR37	0.000208141
ADAM15-ITGAV	0.000206723
TLN1-ITGB2	0.000206723
MMP9-ITGB2	0.000202951
PSAP-GPR37L1	0.000197318
HSP90B1-PPARG	0.000197067
LTB-CD40	0.000196423
ANGPT2-ITGB2	0.000194571
PSAP-LRP1	0.000193167
HTRA2-CD40	0.000191939
VCAM1-ITGB2	0.00018924
APOE-SCARB1	0.000181139
HRAS-CAV1	0.000179972
GRN-SORT1	0.000172044
PLAT-LRP1	0.000156542
SLIT3-ROBO2	0.000156463
APOE-ABCA1	0.000154534
APOE-LDLR	0.000146306
TGFB3-ENG	0.000146145
PODXL2-SELL	0.000145445
CCN1-ITGB2	0.000140758
C3-ITGB2	0.000137847
POSTN-ITGA5	0.000136873
SEMA3F-PLXNA3	0.000131948
LAMA5-ITGB4	0.000126346
APOE-LRP5	0.000122797
APOE-LRP1	0.000122582
TIMP1-LRP1	0.000117361
APOE-SORL1	0.000116418
APOE-LRP6	0.000116003
BGN-P2RX7	0.000115743
TIMP1-ITGB1	0.000114382
VEGFA-GPC1	0.000113501
LGALS3-ITGA3	0.000105067
IGF1-INSR	0.000104102
COMP-ITGA7	0.000103811
PTMA-VIPR1	0.000102978
APOE-TREM2	0.000102611
EFNB1-EPHA6	0.000102571
LAMA1-ITGB4	0.000101351
EFNA1-EPHA6	0.00010038
PSEN1-NCSTN	0.00010034
EFNB2-EPHA6	9.737e-05
APP-NCSTN	9.72796e-05
CCN2-ITGA5	9.6698e-05
COMP-NOTCH3	9.44899e-05
APOE-SDC1	9.01104e-05
NLGN1-NRXN1	8.99777e-05
ADAM10-ERBB2	8.97603e-05
APOE-SDC4	8.77527e-05
JAG1-NOTCH2	8.74534e-05
THBS1-ITGA5	8.66741e-05
COL18A1-GPC1	8.49319e-05
ADAM17-NOTCH2	8.44773e-05
ANGPT1-ITGA5	8.38166e-05
ANGPT2-ITGA5	8.27041e-05
S100A4-ERBB2	8.14475e-05
FN1-ITGA5	8.10381e-05
SEMA4G-PLXNB2	7.57523e-05
TIMP1-CD63	7.56619e-05
LAMA2-ITGB4	7.42501e-05
PSEN1-NOTCH2	7.40186e-05
TGM2-SDC4	7.38266e-05
SEMA3C-PLXNB1	7.33409e-05
THBS1-ITGA3	7.24769e-05
HSPG2-PTPRS	7.20082e-05
GNAI2-IGF1R	7.18444e-05
SEMA4D-PLXNB1	7.14491e-05
COMP-CD36	7.09154e-05
ADAM17-ITGB6	7.07912e-05
NLGN1-NRXN3	7.07432e-05
AGTRAP-RACK1	7.07036e-05
BSG-CAV1	6.8953e-05
C3-CD46	6.72362e-05
SLIT3-ROBO1	6.63891e-05
MFGE8-ITGB5	6.54235e-05
SEMA4C-PLXNB2	6.40794e-05
ADAM12-SDC4	6.29217e-05
LAMA1-ITGA2	5.93244e-05
EGFL7-NOTCH2	5.91296e-05
GNAI2-CAV1	5.89489e-05
COMP-ITGAV	5.84773e-05
COL18A1-ITGB5	5.82091e-05
GRN-TNFRSF1A	5.76613e-05
MIF-ACKR3	5.74552e-05
COL3A1-ITGB1	5.61789e-05
C3-C5AR2	5.59502e-05
SEMA4D-PLXNB2	5.57045e-05
ICAM1-AHR	5.56142e-05
VWF-ITGA2	5.48998e-05
FGF14-FGFR1	5.4513e-05
APP-NOTCH2	5.2576e-05
THBS1-ITGB6	5.1983e-05
APP-CAV1	5.18983e-05
THBS1-SCARB2	5.16272e-05
VWF-ITGAV	5.04978e-05
FGF12-FGFR1	5.04469e-05
ADAM17-GHR	4.99274e-05
ADAM17-APLP2	4.93457e-05
HSPA1B-LRP1	4.88092e-05
CDH1-PTPRM	4.84704e-05
COL8A1-ITGA2	4.83518e-05
NCAM1-FGFR1	4.80836e-05
ADAM17-ITGA5	4.74595e-05
FGF10-FGFR1	4.74087e-05
GDF5-BMPR1B	4.72224e-05
CCN1-ITGAV	4.70981e-05
BGN-P2RX4	4.68045e-05
LGALS3-ITGB4	4.66576e-05
FN1-COL13A1	4.62284e-05
HSP90B1-LRP1	4.61437e-05
BSG-SLC16A7	4.60251e-05
HSP90B1-LRP6	4.58868e-05
PDGFB-PDGFRB	4.53813e-05
COL4A3-ITGA2	4.50595e-05
GAS6-TYRO3	4.40768e-05
MFGE8-PDGFRB	4.39808e-05
FN1-ITGB1	4.29784e-05
NRG1-ERBB2	4.29615e-05
CALM3-KCNQ3	4.2778e-05
ADAM17-ERBB4	4.23883e-05
C3-LRP1	4.19309e-05
COL1A2-ITGB1	4.16993e-05
LYPD3-AGR2	4.14904e-05
JAG1-NOTCH3	4.09031e-05
CALM3-MYLK	4.08353e-05
GNAI2-C5AR1	3.87091e-05
MFGE8-ITGB1	3.85453e-05
CALM3-GRM7	3.84183e-05
CCN2-LRP6	3.83618e-05
LAMA2-ITGA2	3.82602e-05
ADAM17-NECTIN4	3.78818e-05
VWF-LRP1	3.78479e-05
LGALS8-ITGA3	3.77971e-05
GPC3-IGF1R	3.6069e-05
ADCYAP1-VIPR2	3.52671e-05
THBS1-SDC1	3.52219e-05
LCN2-SLC22A17	3.43523e-05
IGFBP5-CAV1	3.40586e-05
ICAM1-ITGAV	3.3155e-05
WNT10B-LRP6	3.24209e-05
ADAM10-TSPAN17	3.22317e-05
APP-CD74	3.22176e-05
SEMA6C-PLXNA1	3.19691e-05
ADAM17-ITGA6	3.18053e-05
CALM1-CACNA1C	3.14383e-05
IL18-IL18R1	3.11954e-05
FN1-ITGA3	3.11757e-05
EFNA1-EPHA5	3.0851e-05
FBN1-ITGAV	3.05912e-05
SPINT1-ST14	3.03258e-05
ADAM17-TNFRSF1A	2.98683e-05
EFNB1-EPHB4	2.93657e-05
POSTN-ITGAV	2.93431e-05
LGALS3-MERTK	2.88236e-05
GNG5-KCNJ6	2.87728e-05
JAG2-NOTCH2	2.87276e-05
VEGFA-SDC2	2.84819e-05
HMGB1-ITGAV	2.76094e-05
ADAM12-TGFBR2	2.74118e-05
SEMA3B-PLXNA1	2.71661e-05
LAMB1-ITGB1	2.71464e-05
ADCYAP1-VIPR1	2.69431e-05
ADAM10-AXL	2.69374e-05
EFNB2-EPHB4	2.57007e-05
ADAM12-ITGB1	2.51303e-05
POSTN-ITGB1	2.49948e-05
THBS1-ITGA1	2.47237e-05
COL4A3-ITGB1	2.46559e-05
GDF15-TGFBR2	2.44357e-05
FGF12-FGFR2	2.44074e-05
SLIT3-PLXNA1	2.41985e-05
GNB2-KCNJ6	2.41053e-05
TLN1-ITGAL	2.395e-05
LGALS3-ITGB1	2.3662e-05
CALM1-KCNN4	2.3566e-05
MMP2-ITGAV	2.34305e-05
SEMA4D-ERBB2	2.33994e-05
PDGFB-LRP1	2.32498e-05
THBS1-ITGA2	2.2702e-05
VEGFA-ITGAV	2.25495e-05
CALM1-SELL	2.20751e-05
CD14-ITGB1	2.19735e-05
EFNA1-EPHA8	2.16572e-05
VCL-ALK	2.12167e-05
NRG3-ERBB4	2.06294e-05
VEGFA-AXL	1.96468e-05
SELPLG-SELL	1.95621e-05
MDK-ALK	1.95e-05
APP-TRPC6	1.93644e-05
COL1A1-ITGB1	1.92854e-05
CDH1-IGF1R	1.92797e-05
SERPINE1-PLAUR	1.92007e-05
EBI3-IL6ST	1.90538e-05
SERPINE1-LRP1B	1.90087e-05
WNT7B-ADGRA2	1.89465e-05
TLN1-ITGB1	1.77663e-05
APP-DCC	1.75573e-05
IGF1-ITGAV	1.74839e-05
GAS6-MERTK	1.6106e-05
CAMP-P2RX7	1.59648e-05
SERPINE2-PLAUR	1.58462e-05
MIF-CD74	1.54565e-05
APP-LRP6	1.54114e-05
GNB1-KCNJ6	1.51234e-05
GDF5-BMPR2	1.49313e-05
MDK-LRP6	1.47055e-05
IGFBP4-LRP6	1.45784e-05
CALR-LRP1	1.45614e-05
ADAMTS3-CCBE1	1.41746e-05
CTF1-IL6ST	1.40956e-05
LAMA1-ITGA7	1.38668e-05
FGF10-FGFR2	1.37567e-05
TGFB3-TGFBR2	1.35873e-05
VCAM1-ITGB1	1.35365e-05
APP-TSPAN15	1.29322e-05
ADAM17-ITGB1	1.29294e-05
PTPN6-CD22	1.26781e-05
ADAM17-CD9	1.26724e-05
ICAM1-ITGAL	1.26611e-05
COL4A5-ITGB1	1.25482e-05
ADAM10-TSPAN14	1.24409e-05
HPX-LRP1	1.23449e-05
SEMA3C-PLXNA4	1.2215e-05
IGF1-IGF1R	1.21303e-05
FADD-TRADD	1.18366e-05
COL8A1-ITGA1	1.17915e-05
THBS1-LRP1	1.15204e-05
CALM1-MYLK	1.15204e-05
CCN2-FGFR2	1.10799e-05
DKK2-LRP6	1.10206e-05
DRAXIN-DCC	1.0998e-05
CCL26-CX3CR1	1.06959e-05
ADAM17-RHBDF2	1.05943e-05
SRPX2-PLAUR	1.03627e-05
COL4A6-ITGB1	1.02215e-05
LAMA5-BCAM	1.01199e-05
SEMA6A-PLXNA4	9.84317e-06
HSP90AA1-LRP1	9.58622e-06
LAMA1-ITGB1	9.50433e-06
MMP9-EPHB2	9.48739e-06
SEMA3A-PLXNA4	9.25585e-06
THBS1-ITGB1	8.74195e-06
GAS6-AXL	8.72783e-06
JAG2-NOTCH3	8.61771e-06
VEGFA-PTPRB	8.57253e-06
MDK-ITGB1	8.21676e-06
LTB-LTBR	8.21111e-06
SEMA6B-PLXNA4	8.17723e-06
MDK-LRP1	7.97957e-06
PLTP-ABCA1	7.68591e-06
CCN2-LRP1	7.46567e-06
LTB-TNFRSF1A	7.46002e-06
APP-TSPAN12	6.98001e-06
CALM1-KCNQ3	6.96871e-06
THBS1-ITGAV	6.88965e-06
HSPG2-ITGB1	6.80777e-06
APP-SORCS1	6.48305e-06
MMP2-SDC2	6.45481e-06
APP-SORL1	6.32493e-06
MMP9-LRP1	5.87879e-06
ADAM10-NOTCH3	5.77714e-06
APP-LRP10	5.77714e-06
FADD-TNFRSF1A	5.72067e-06
C3-CD81	5.63878e-06
CX3CL1-CX3CR1	5.59643e-06
ADA-ADORA1	5.33666e-06
GPC3-CD81	5.31124e-06
NRG1-ERBB4	5.12488e-06
ANGPT2-ITGB1	5.11077e-06
COL4A2-ITGB1	4.94417e-06
DSCAM-DCC	4.90747e-06
SEMA3E-PLXNA1	4.90747e-06
SEMA3A-PLXNA1	4.48392e-06
CX3CL1-ITGB1	4.46133e-06
EFNB2-EPHB2	4.3145e-06
ADAM10-CADM1	4.30886e-06
EGFL7-NOTCH3	4.28627e-06
COL1A2-ITGA2	4.18179e-06
MMP2-ITGB1	3.97002e-06
ADAM10-ITGAV	3.8119e-06
GDF5-ROR2	3.8006e-06
CDH1-FGFR1	3.72154e-06
APP-LRP1	3.27541e-06
NRG2-ERBB4	3.18505e-06
LAMB1-ITGA6	2.89704e-06
SERPINE1-LRP1	2.51868e-06
LAMA2-ITGB1	2.49609e-06
EFNB1-EPHA5	2.32102e-06
PSEN1-EPHB2	2.20808e-06
ADAM10-TSPAN15	2.14031e-06
PSEN1-ERBB4	2.08384e-06
THBS1-CD36	2.07819e-06
LAMA2-ITGA7	1.81277e-06
ANGPT2-ITGAV	1.77324e-06
CDH1-ITGAE	1.77324e-06
THBS1-PTPRJ	1.65747e-06
FGF14-FGFR2	1.50782e-06
ADAM10-LRP1	1.46829e-06
LAMA1-ITGA1	1.40052e-06
MFGE8-ITGAV	1.32428e-06
PSEN1-NECTIN1	1.29322e-06
CD6-ALCAM	1.25369e-06
EGFL7-ITGAV	1.20851e-06
SEMA4D-CD72	1.05039e-06
CDH1-PTPRJ	9.09208e-07
WNT7B-LRP5	8.30147e-07
EFNB1-EPHB2	7.96263e-07
HSPG2-COL13A1	7.6238e-07
LGALS3BP-ITGB1	6.26845e-07
PSEN1-NOTCH3	5.08253e-07
WNT7B-FZD10	3.95308e-07
CX3CL1-ITGAV	1.18592e-07

## Sheet: HDST_cancer_epithelial_to_epith
genes_list	delta_roc
ADM2-RAMP3	0.000250237
PLAT-LRP1	0.000248649
ADCYAP1-RAMP3	0.00023457
APOE-SCARB1	0.000232972
PSAP-LRP1	0.000214608
APOE-LDLR	0.000210845
ADAM15-ITGB1	0.000209124
APOE-ABCA1	0.000208979
PSAP-GPR37L1	0.000204526
PSAP-GPR37	0.00020006
TIMP1-LRP1	0.000191825
ADAM15-ITGAV	0.000191445
SEMA3F-PLXNA3	0.000177725
APOE-LRP6	0.000159469
APOE-LRP5	0.000159109
POSTN-ITGA5	0.000142068
APOE-SDC1	0.000140396
HSPA1B-LRP1	0.000138258
APOE-SORL1	0.000128617
HRAS-CAV1	0.000127724
APOE-TREM2	0.000124032
SEMA3E-PLXND1	0.000120892
TIMP1-ITGB1	0.000115683
HSP90B1-LRP1	0.00011178
HSP90AA1-LRP1	0.000110106
ADAM17-ITGA5	0.000109123
PDGFB-LRP1	0.0001048
AGTRAP-RACK1	0.000104322
THBS1-ITGA5	0.000102509
LAMA5-ITGB4	0.000101209
CCN2-LRP1	0.000100343
APOE-SDC4	9.94525e-05
HPX-LRP1	9.38586e-05
HSP90B1-PPARG	9.33022e-05
PODXL2-SELL	9.2797e-05
IGF1-INSR	9.20047e-05
EFNB2-EPHA6	9.14813e-05
ADAM17-CD9	9.08268e-05
EFNA1-EPHA6	9.06435e-05
TGFB3-ENG	8.88687e-05
CD14-ITGB2	8.87372e-05
EFNB1-EPHA6	8.7699e-05
ANGPT2-ITGA5	8.65575e-05
TIMP1-CD63	8.62019e-05
APOE-LRP1	8.51047e-05
CCN2-ITGA5	8.43584e-05
MFGE8-ITGB5	8.30083e-05
APP-LRP1	8.07456e-05
BGN-P2RX7	7.89735e-05
ADAM10-LRP1	7.88365e-05
BSG-ITGB2	7.82002e-05
VWF-LRP1	7.76922e-05
ADAM17-NOTCH2	7.56535e-05
SEMA3C-PLXND1	7.56006e-05
MMP9-LRP1	7.54568e-05
ANGPT1-ITGA5	7.53716e-05
JAG1-NOTCH2	7.26975e-05
ADAM17-ITGB1	7.26618e-05
EFNB2-EPHB4	7.16272e-05
THBS1-LRP1	7.12856e-05
FGF14-FGFR1	7.11543e-05
NLGN1-NRXN1	7.08407e-05
HSPG2-PTPRS	7.0382e-05
GRN-TNFRSF1A	6.9463e-05
PSEN1-NCSTN	6.86944e-05
ADAM10-TSPAN17	6.85997e-05
APP-NCSTN	6.75789e-05
CALM3-KCNQ3	6.74734e-05
JAG1-NOTCH3	6.58918e-05
SEMA4D-ERBB2	6.35694e-05
MDK-LRP1	6.34193e-05
CALR-LRP1	6.33957e-05
VWF-ITGA2	6.33521e-05
LGALS3-ITGA3	6.30345e-05
ICAM1-ITGB2	6.22122e-05
COL3A1-ITGB1	6.15286e-05
IGFBP5-CAV1	6.14691e-05
SERPINE1-LRP1	6.12993e-05
FN1-ITGA5	6.12933e-05
VCAM1-ITGB2	6.11069e-05
GPC3-CD81	6.109e-05
ADAM17-NECTIN4	6.06141e-05
ICAM1-AHR	6.03456e-05
COMP-NOTCH3	6.00104e-05
IGFBP4-LRP6	5.93675e-05
LAMA1-ITGB4	5.93651e-05
BSG-CAV1	5.89975e-05
APP-NOTCH2	5.67981e-05
FN1-COL13A1	5.62578e-05
IGF1-IGF1R	5.57694e-05
GNAI2-CAV1	5.56069e-05
ADAM17-ITGB6	5.37297e-05
LAMA2-ITGB4	5.35116e-05
COMP-ITGAV	5.34419e-05
SERPINE1-LRP1B	5.30183e-05
APP-CAV1	5.20452e-05
COMP-ITGA7	5.20036e-05
FGF12-FGFR1	5.07677e-05
CX3CL1-ITGB1	5.03983e-05
COL8A1-ITGA2	4.88123e-05
ADAM12-SDC4	4.7864e-05
COL4A6-ITGB1	4.78331e-05
GRN-SORT1	4.74597e-05
CD14-ITGB1	4.67678e-05
CALM3-MYLK	4.56833e-05
LAMA5-BCAM	4.55063e-05
LAMA2-ITGA2	4.53845e-05
COMP-CD36	4.53196e-05
FN1-ITGB1	4.51154e-05
THBS1-ITGA2	4.48926e-05
PDGFB-PDGFRB	4.4609e-05
LGALS3-ITGB4	4.44585e-05
HSP90B1-LRP6	4.42692e-05
C3-C5AR2	4.42679e-05
THBS1-ITGB6	4.42138e-05
NCAM1-FGFR1	4.34091e-05
ADCYAP1-VIPR2	4.2692e-05
PTMA-VIPR1	4.20728e-05
ANGPT2-ITGB2	4.16576e-05
CCN1-ITGAV	4.14171e-05
ADAM10-NOTCH3	4.14088e-05
TGM2-SDC4	4.02627e-05
JAG2-NOTCH3	4.0041e-05
COL1A2-ITGA2	3.99747e-05
EFNB1-EPHB4	3.91348e-05
C3-CD81	3.87978e-05
EFNA1-EPHA5	3.87715e-05
ADAM12-TGFBR2	3.8632e-05
VCL-ALK	3.82487e-05
EGFL7-NOTCH2	3.77308e-05
HSPG2-ITGB1	3.74318e-05
GDF5-BMPR1B	3.71262e-05
THBS1-PTPRJ	3.67734e-05
BSG-SLC16A7	3.67425e-05
FGF10-FGFR1	3.59112e-05
ADAM17-CD40	3.55335e-05
ADAM17-RHBDF2	3.53751e-05
COL4A3-ITGA2	3.53254e-05
LAMB1-ITGB1	3.46395e-05
THBS1-ITGB1	3.46089e-05
PTPN6-CD22	3.4568e-05
ADAM10-AXL	3.44809e-05
LYPD3-AGR2	3.39337e-05
COL8A1-ITGA1	3.38973e-05
TLN1-ITGB2	3.38591e-05
LAMA1-ITGA7	3.31542e-05
HTRA2-CD40	3.31286e-05
ADAM17-TNFRSF1A	3.27498e-05
SEMA6B-PLXNA4	3.23962e-05
CTF1-IL6ST	3.23063e-05
CD6-ALCAM	3.23049e-05
APP-SORL1	3.22717e-05
SLIT3-ROBO2	3.19878e-05
ADAM10-ERBB2	3.19508e-05
JAG2-NOTCH2	3.17818e-05
THBS1-ITGA1	3.17767e-05
PSEN1-NOTCH2	3.12767e-05
COL1A1-ITGB1	3.11601e-05
FADD-TNFRSF1A	3.10736e-05
LGALS3BP-ITGB1	3.02351e-05
VEGFA-ITGAV	3.01828e-05
POSTN-ITGAV	2.97133e-05
ICAM1-ITGAV	2.96415e-05
NLGN1-NRXN3	2.95843e-05
GNG5-KCNJ6	2.91054e-05
NRG1-ERBB2	2.89429e-05
ADAM17-GHR	2.88571e-05
THBS1-ITGA3	2.82564e-05
CALM1-CACNA1C	2.82418e-05
IL18-IL18R1	2.81436e-05
PSEN1-NECTIN1	2.79667e-05
EFNA1-EPHA8	2.79634e-05
FGF12-FGFR2	2.785e-05
ADCYAP1-VIPR1	2.76446e-05
DSCAM-DCC	2.73818e-05
SEMA6A-PLXNA4	2.60606e-05
SLIT3-ROBO1	2.56629e-05
SEMA3E-PLXNA1	2.51379e-05
EGFL7-NOTCH3	2.5037e-05
C3-LRP1	2.4965e-05
CAMP-P2RX7	2.48409e-05
POSTN-ITGB1	2.46465e-05
ANGPT2-ITGB1	2.44198e-05
MMP9-EPHB2	2.35529e-05
GNAI2-C5AR1	2.33179e-05
COL4A5-ITGB1	2.30726e-05
GDF15-TGFBR2	2.30714e-05
SEMA4D-PLXNB2	2.27375e-05
SPINT1-ST14	2.27272e-05
VEGFA-GPC1	2.26431e-05
FN1-ITGA3	2.26304e-05
CDH1-FGFR1	2.24789e-05
GAS6-MERTK	2.24755e-05
MFGE8-PDGFRB	2.23533e-05
GAS6-AXL	2.22477e-05
MDK-LRP6	2.21044e-05
GNB1-KCNJ6	2.20488e-05
CCN2-FGFR2	2.19156e-05
LGALS3-MERTK	2.19084e-05
LAMA1-ITGA1	2.17599e-05
DKK2-LRP6	2.17432e-05
NRG3-ERBB4	2.07836e-05
COL4A3-ITGB1	2.07197e-05
FGF14-FGFR2	2.06908e-05
IGF1-ITGAV	2.05932e-05
GDF5-ROR2	2.04758e-05
ADAM10-CADM1	2.04225e-05
LAMA2-ITGA7	2.03493e-05
HMGB1-ITGAV	2.02438e-05
CX3CL1-CX3CR1	1.95876e-05
MIF-CD74	1.95e-05
FBN1-ITGAV	1.92457e-05
SLIT3-PLXNA1	1.92098e-05
LAMA1-ITGA2	1.86765e-05
CDH1-IGF1R	1.85096e-05
TGFB3-TGFBR2	1.8279e-05
VWF-ITGAV	1.82712e-05
WNT7B-ADGRA2	1.8242e-05
FGF10-FGFR2	1.81097e-05
GNB2-KCNJ6	1.80658e-05
LTB-LTBR	1.79579e-05
HSPG2-COL13A1	1.79412e-05
ADAM17-ERBB4	1.77421e-05
MFGE8-ITGB1	1.77007e-05
VCAM1-ITGB1	1.76771e-05
ADA-ADORA1	1.74989e-05
APP-LRP10	1.72085e-05
TLN1-ITGB1	1.70533e-05
SEMA3C-PLXNA4	1.69794e-05
SRPX2-PLAUR	1.67624e-05
GAS6-TYRO3	1.67293e-05
MDK-ITGB1	1.66125e-05
THBS1-CD36	1.60561e-05
C3-CD46	1.57501e-05
WNT7B-FZD10	1.56809e-05
PSEN1-NOTCH3	1.54535e-05
CALM1-SELL	1.54119e-05
THBS1-SDC1	1.53606e-05
ADAM12-ITGB1	1.52434e-05
EBI3-IL6ST	1.52257e-05
CX3CL1-ITGAV	1.51471e-05
SEMA4G-PLXNB2	1.46339e-05
GNAI2-IGF1R	1.4602e-05
GDF5-BMPR2	1.45198e-05
EFNB1-EPHA5	1.42351e-05
CCN1-ITGB2	1.41121e-05
LAMA2-ITGB1	1.41019e-05
APP-TSPAN15	1.37951e-05
SEMA3A-PLXNA4	1.35887e-05
APP-SORCS1	1.33502e-05
CDH1-PTPRJ	1.32284e-05
LCN2-SLC22A17	1.29683e-05
SERPINE2-PLAUR	1.26545e-05
MMP9-ITGB2	1.26436e-05
VEGFA-PTPRB	1.26127e-05
C3-ITGB2	1.23862e-05
LAMA1-ITGB1	1.2211e-05
S100A4-ERBB2	1.21846e-05
NRG2-ERBB4	1.2135e-05
WNT10B-LRP6	1.20866e-05
COL4A2-ITGB1	1.1757e-05
LGALS9-CD40	1.13586e-05
PSEN1-EPHB2	1.11972e-05
ADAM10-TSPAN15	1.08045e-05
APP-TRPC6	1.00359e-05
MMP2-ITGAV	9.97752e-06
THBS1-ITGAV	9.91154e-06
SEMA3C-PLXNB1	9.79893e-06
ADAMTS3-CCBE1	9.57014e-06
EFNB1-EPHB2	9.49474e-06
APP-TSPAN12	9.35596e-06
LTB-TNFRSF1A	9.2128e-06
NRG1-ERBB4	9.05258e-06
VEGFA-AXL	9.01082e-06
SEMA4D-PLXNB1	8.60815e-06
VEGFA-SDC2	8.5282e-06
PLTP-ABCA1	8.22628e-06
APP-CD74	7.9567e-06
SEMA3B-PLXNA1	6.78704e-06
COL18A1-GPC1	6.45051e-06
CCL26-CX3CR1	6.10146e-06
DRAXIN-DCC	6.061e-06
LGALS8-ITGA3	5.93376e-06
MMP2-SDC2	5.87413e-06
CDH1-ITGAE	5.78865e-06
WNT7B-LRP5	5.32521e-06
SERPINE1-PLAUR	5.23015e-06
MIF-ACKR3	5.1268e-06
COL1A2-ITGB1	4.99908e-06
MFGE8-ITGAV	4.89622e-06
TLN1-ITGAL	4.73957e-06
LGALS3-ITGB1	4.55481e-06
LAMB1-ITGA6	4.17895e-06
PSEN1-ERBB4	4.1302e-06
SEMA4C-PLXNB2	3.94447e-06
SEMA6C-PLXNA1	3.92334e-06
EFNB2-EPHB2	3.7407e-06
SEMA3A-PLXNA1	3.72185e-06
CDH1-PTPRM	3.4261e-06
CALM3-GRM7	3.24833e-06
LTB-CD40	3.22607e-06
ADAM10-TSPAN14	3.14888e-06
FADD-TRADD	3.12532e-06
ANGPT2-ITGAV	3.01238e-06
GPC3-IGF1R	2.80065e-06
SELPLG-SELL	2.71371e-06
MMP2-ITGB1	2.55333e-06
COL18A1-ITGB5	2.03772e-06
CALM1-MYLK	1.97532e-06
THBS1-SCARB2	1.94298e-06
CALM1-KCNQ3	1.62514e-06
BGN-P2RX4	1.55998e-06
MDK-ALK	1.5304e-06
CCN2-LRP6	1.42332e-06
APP-LRP6	1.38675e-06
EGFL7-ITGAV	8.12976e-07
ADAM10-ITGAV	6.81028e-07
ADAM17-ITGA6	6.05629e-07
APP-DCC	5.0618e-07
ICAM1-ITGAL	4.01694e-07
CALM1-KCNN4	3.19958e-07
ADAM17-APLP2	1.06598e-07
SEMA4D-CD72	4.14369e-08

[truncated: 61 more sheets: HDST_cancer_epithelial_to_strom, HDST_cancer_macrophage_to_endot, HDST_cancer_stroma_to_Bcell, HDST_cancer_stroma_to_endotheli, HDST_cancer_stroma_to_epithelia, HDST_cancer_stroma_to_macrophag, HDST_cancer_stroma_to_stroma, HDST_ob_Ependymal_to_Neurons, HDST_ob_Ependymal_to_Peripheral, HDST_ob_Ependymal_to_Vascular, HDST_ob_Neurons_to_Ependymal, HDST_ob_Neurons_to_Neurons, HDST_ob_Neurons_to_PeripheralGl, HDST_ob_Neurons_to_Vascular, HDST_ob_Oligos_to_Ependymal, HDST_ob_Oligos_to_PeripheralGli, HDST_ob_PeripheralGlia_to_Neuro, HDST_ob_PeripheralGlia_to_Perip, HDST_ob_Vascular_to_Astrocytes, HDST_ob_Vascular_to_Ependymal …]
