# Supplementary material for: Reconstructing cell-cell interaction network in single-cell spatial transcriptomics via directed heterogeneous graph autoencoder
Source: Bioinformatics. 2026 Apr 17;42(5):btag130. doi: 10.1093/bioinformatics/btag130 (PMC13189858; doi:10.1093/bioinformatics/btag130)
Supplement: btag130_Supplementary_Data [file btag130_supplementary_data.zip › supplementary_materials/Table S4.xlsx]

## Sheet: HDST_ob
source cell types	target cell	source_normalized	target_normalized	normalized_pair	significance	match_status
Ependymal	Neurons	Ependymal	Neuron	Ependymal -> Neuron	0.339135	-
Ependymal	PeripheralGlia	Ependymal	PeripheralGlia	Ependymal -> PeripheralGlia	0.446117	-
Ependymal	Vascular	Ependymal	Vascular cell	Ependymal -> Vascular cell	0.360514	-
Neurons	Ependymal	Neuron	Ependymal	Neuron -> Ependymal	1.25181	-
Neurons	Neurons	Neuron	Neuron	Neuron -> Neuron	1.74473	CCCdb
Neurons	PeripheralGlia	Neuron	PeripheralGlia	Neuron -> PeripheralGlia	0.966576	-
Neurons	Vascular	Neuron	Vascular cell	Neuron -> Vascular cell	0.730487	CCCdb
Oligos	Ependymal	Oligos	Ependymal	Oligos -> Ependymal	0.404504	-
Oligos	PeripheralGlia	Oligos	PeripheralGlia	Oligos -> PeripheralGlia	0.322393	-
PeripheralGlia	Neurons	PeripheralGlia	Neuron	PeripheralGlia -> Neuron	0.331614	-
PeripheralGlia	PeripheralGlia	PeripheralGlia	PeripheralGlia	PeripheralGlia -> PeripheralGlia	0.431798	-
Vascular	Astrocytes	Vascular cell	Astrocytes	Vascular cell -> Astrocytes	0.329754	-
Vascular	Ependymal	Vascular cell	Ependymal	Vascular cell -> Ependymal	0.886057	-
Vascular	Immune	Vascular cell	Immune Cell	Vascular cell -> Immune Cell	0.522879	-
Vascular	Neurons	Vascular cell	Neuron	Vascular cell -> Neuron	0.89279	-
Vascular	PeripheralGlia	Vascular cell	PeripheralGlia	Vascular cell -> PeripheralGlia	0.335358	-
Vascular	Vascular	Vascular cell	Vascular cell	Vascular cell -> Vascular cell	0.575118	CCCdb

## Sheet: HDST_cancer
source cell types	target cell	source_normalized	target_normalized	normalized_pair	significance	match_status
Bcell	endothelial	B cell	Endothelial cell	B cell -> Endothelial cell	0.385103	-
Tcell	endothelial	T cell	Endothelial cell	T cell -> Endothelial cell	0.31158	-
endothelial	Bcell	Endothelial cell	B cell	Endothelial cell -> B cell	0.463442	-
endothelial	Tcell	Endothelial cell	T cell	Endothelial cell -> T cell	0.395774	CCCdb
endothelial	endothelial	Endothelial cell	Endothelial cell	Endothelial cell -> Endothelial cell	2.69897	CCCdb
endothelial	epithelial	Endothelial cell	Epithelial cell	Endothelial cell -> Epithelial cell	0.943095	-
endothelial	stroma	Endothelial cell	Stromal cell	Endothelial cell -> Stromal cell	1.08619	-
epithelial	Bcell	Epithelial cell	B cell	Epithelial cell -> B cell	0.304518	CCCdb
epithelial	endothelial	Epithelial cell	Endothelial cell	Epithelial cell -> Endothelial cell	1.55284	CITEdb
epithelial	epithelial	Epithelial cell	Epithelial cell	Epithelial cell -> Epithelial cell	0.376751	CITEdb+CCCdb
epithelial	stroma	Epithelial cell	Stromal cell	Epithelial cell -> Stromal cell	0.393619	CCCdb
macrophage	endothelial	Macrophage	Endothelial cell	Macrophage -> Endothelial cell	0.413413	-
stroma	Bcell	Stromal cell	B cell	Stromal cell -> B cell	0.774691	-
stroma	endothelial	Stromal cell	Endothelial cell	Stromal cell -> Endothelial cell	2.69897	-
stroma	epithelial	Stromal cell	Epithelial cell	Stromal cell -> Epithelial cell	1.19382	-
stroma	macrophage	Stromal cell	Macrophage	Stromal cell -> Macrophage	0.313364	CCCdb
stroma	stroma	Stromal cell	Stromal cell	Stromal cell -> Stromal cell	0.681937	-

## Sheet: MERFISH
source cell types	target cell	source_normalized	target_normalized	normalized_pair	significance	match_status
Astrocyte	Astrocyte	Astrocyte	Astrocyte	Astrocyte -> Astrocyte	3	CITEdb
Astrocyte	Endothelial	Astrocyte	Endothelial cell	Astrocyte -> Endothelial cell	3	CITEdb
Astrocyte	Microglia	Astrocyte	Microglia	Astrocyte -> Microglia	3	-
Astrocyte	OD Immature	Astrocyte	OD Immature	Astrocyte -> OD Immature	3	-
Astrocyte	OD Mature	Astrocyte	OD Mature	Astrocyte -> OD Mature	2.09691	-
Astrocyte	Pericytes	Astrocyte	Pericyte	Astrocyte -> Pericyte	1.69897	CITEdb
Endothelial	Astrocyte	Endothelial cell	Astrocyte	Endothelial cell -> Astrocyte	3	CITEdb
Endothelial	Endothelial	Endothelial cell	Endothelial cell	Endothelial cell -> Endothelial cell	3	CITEdb
Endothelial	Microglia	Endothelial cell	Microglia	Endothelial cell -> Microglia	2	-
Endothelial	OD Immature	Endothelial cell	OD Immature	Endothelial cell -> OD Immature	0.549751	-
Endothelial	Pericytes	Endothelial cell	Pericyte	Endothelial cell -> Pericyte	3	CITEdb+CCCdb
Ependymal	Ependymal	Ependymal	Ependymal	Ependymal -> Ependymal	3	-
Ependymal	Pericytes	Ependymal	Pericyte	Ependymal -> Pericyte	0.346787	-
Excitatory	Excitatory	Excitatory	Excitatory	Excitatory -> Excitatory	3	-
Inhibitory	Inhibitory	Inhibitory	Inhibitory	Inhibitory -> Inhibitory	3	-
Microglia	Astrocyte	Microglia	Astrocyte	Microglia -> Astrocyte	3	-
Microglia	Endothelial	Microglia	Endothelial cell	Microglia -> Endothelial cell	3	-
Microglia	Excitatory	Microglia	Excitatory	Microglia -> Excitatory	1.30103	-
Microglia	Inhibitory	Microglia	Inhibitory	Microglia -> Inhibitory	0.790485	-
Microglia	Microglia	Microglia	Microglia	Microglia -> Microglia	3	-
Microglia	OD Immature	Microglia	OD Immature	Microglia -> OD Immature	3	-
Microglia	OD Mature	Microglia	OD Mature	Microglia -> OD Mature	3	-
OD Immature	Astrocyte	OD Immature	Astrocyte	OD Immature -> Astrocyte	3	-
OD Immature	Endothelial	OD Immature	Endothelial cell	OD Immature -> Endothelial cell	0.434152	-
OD Immature	Microglia	OD Immature	Microglia	OD Immature -> Microglia	0.315155	-
OD Immature	OD Immature	OD Immature	OD Immature	OD Immature -> OD Immature	3	-
OD Mature	Microglia	OD Mature	Microglia	OD Mature -> Microglia	0.595166	-
OD Mature	OD Mature	OD Mature	OD Mature	OD Mature -> OD Mature	3	-
Pericytes	Astrocyte	Pericyte	Astrocyte	Pericyte -> Astrocyte	3	-
Pericytes	Endothelial	Pericyte	Endothelial cell	Pericyte -> Endothelial cell	3	CITEdb
Pericytes	Microglia	Pericyte	Microglia	Pericyte -> Microglia	3	-
Pericytes	Pericytes	Pericyte	Pericyte	Pericyte -> Pericyte	3	-

## Sheet: seqFISH
source cell types	target cell	source_normalized	target_normalized	normalized_pair	significance	match_status
Endo	glial cells	Endothelial cell	Glial cell	Endothelial cell -> Glial cell	0.438899	CITEdb
glial cells	Endo	Glial cell	Endothelial cell	Glial cell -> Endothelial cell	1.19382	CCIDB
glial cells	glial cells	Glial cell	Glial cell	Glial cell -> Glial cell	3	CCIDB+CCCdb
neuron	Endo	Neuron	Endothelial cell	Neuron -> Endothelial cell	0.578396	CCIDB_All
neuron	glial cells	Neuron	Glial cell	Neuron -> Glial cell	0.393619	CITEdb+CCCdb
